# Supplementary material for: Nuclear Magnetic Resonance Metabolomic Profiling of Mouse Kidney, Urine and Serum Following Renal Ischemia/Reperfusion Injury
Source: PLoS One. 2016 Sep 22;11(9):e0163021. doi: 10.1371/journal.pone.0163021 (PMC5033333; doi:10.1371/journal.pone.0163021)
Supplement: S1 Dataset — (TXT) [file pone.0163021.s001.txt]

Primary ID	$ClassID	9,98	9,94	9,9	9,86	9,82	9,78	9,74	9,7	9,66	9,62	9,58	9,54	9,5	9,46	9,42	9,38	9,34	9,3	9,26	9,22	9,18	9,14	9,1	9,06	9,02	8,98	8,94	8,9	8,86	8,82	8,78	8,74	8,7	8,66	8,62	8,58	8,54	8,5	8,46	8,42	8,38	8,34	8,3	8,26	8,22	8,18	8,14	8,1
Sham 1	0	6,07E-06	2,88E-06	1,86E-05	4,47E-05	2,12E-05	2,88E-05	8,60E-05	4,92E-05	6,73E-05	8,94E-05	9,57E-05	0,00011906	0,00014641	0,00020379	0,00016136	0,00013157	0,00010989	0,00021225	0,00015318	0,00010808	0,00013564	0,00017281	0,00013267	0,00013866	0,00013346	0,00029141	0,000266	0,00037266	0,00028904	0,00032749	0,00029436	0,00032101	0,00027071	0,0002314	0,00016581	0,00037734	0,00073896	0,00056175	0,00050075	0,00035329	0,00037765	0,00069766	0,00063741	0,00062436	0,00057034	0,00052577	0,00049574	0,00128878
Sham 2	0	-7,25E-05	-9,45E-05	-8,34E-05	-2,46E-05	-5,72E-05	-6,51E-05	-4,09E-05	-4,50E-05	-5,58E-06	1,17E-05	4,20E-05	7,35E-05	0,00010577	0,0001889	0,0001591	0,00014475	8,96E-05	5,46E-05	0,00014052	5,00E-05	5,70E-05	0,0001914	9,35E-05	0,00012219	9,66E-05	0,00011037	0,00019752	0,00026065	0,00034679	0,00053739	0,00030091	0,00032782	0,00025296	0,00023122	8,65E-05	0,00023672	0,00063468	0,00048091	0,00054317	0,00039799	0,00048816	0,00063423	0,00046467	0,00071254	0,00066436	0,00045329	0,00038629	0,00122628
Sham 3	0	2,05E-06	-2,80E-07	2,37E-05	7,56E-05	3,09E-05	4,63E-05	9,54E-05	7,98E-05	0,00012404	0,00015559	0,00017639	0,00020014	0,00024581	0,0003388	0,00027113	0,00025195	0,00019811	0,00024054	0,00030351	0,00020311	0,00022998	0,00026777	0,0002555	0,00027248	0,00027261	0,00040705	0,00044422	0,00057658	0,00047804	0,00058041	0,00052463	0,00057826	0,00046219	0,0004471	0,00033222	0,00058048	0,00101817	0,00090094	0,00083671	0,00067727	0,00067021	0,00096096	0,00100309	0,00112428	0,0009468	0,00078881	0,00089784	0,00211964
Sham 4	0	2,36E-05	2,35E-05	4,12E-05	9,11E-05	4,07E-05	5,79E-05	0,00013419	6,98E-05	5,56E-05	7,48E-05	6,20E-05	6,31E-05	8,31E-05	0,00011179	0,00010701	0,00010191	8,64E-05	0,00010557	0,0002455	7,16E-05	8,13E-05	9,69E-05	8,79E-05	0,00011446	0,00012773	0,00022088	0,00025145	0,00031227	0,00018782	0,00021449	0,00019456	0,0002384	0,00019646	0,00023096	0,00022812	0,0005576	0,00088677	0,00041772	0,00037746	0,00034646	0,00040616	0,00094582	0,00067572	0,00063671	0,00062481	0,0005907	0,00052144	0,00110042
Sham 5	0	3,69E-05	2,65E-05	4,39E-05	8,49E-05	6,00E-05	6,27E-05	0,00014324	9,11E-05	0,00011901	0,00015479	0,00016846	0,00018448	0,0002162	0,00030281	0,00026491	0,00025309	0,00020723	0,00023817	0,000267	0,00017169	0,00020505	0,00026511	0,00023378	0,00023662	0,00022018	0,00034688	0,00038744	0,00050583	0,00044876	0,00053673	0,00045171	0,00044623	0,00040481	0,00037993	0,0002675	0,00043177	0,00103419	0,00068848	0,00072554	0,00057753	0,00053812	0,00095083	0,0007806	0,0009243	0,00078666	0,00065164	0,00062178	0,00148657
Sham 6	0	1,78E-05	2,74E-06	2,06E-05	6,69E-05	5,79E-05	4,20E-05	6,41E-05	8,51E-05	0,0001095	0,00010596	0,0001484	0,00017695	0,00020553	0,00026198	0,00024448	0,00025039	0,00017283	0,00026447	0,00030364	0,00020417	0,00020305	0,00025054	0,00019177	0,00024599	0,0002125	0,00030807	0,00026775	0,0004494	0,00039528	0,00048983	0,00033249	0,00037492	0,00027199	0,00033125	0,00020975	0,00030366	0,00058513	0,00044591	0,00042772	0,00037338	0,00052413	0,00079207	0,00060473	0,00064452	0,00076046	0,00058814	0,00048447	0,00094915
Sham 7	0	4,93E-05	4,30E-05	4,34E-05	9,83E-05	7,38E-05	8,38E-05	0,00012901	0,00012361	0,00014265	0,00015863	0,00017875	0,00020254	0,00024666	0,00029394	0,00028394	0,00027082	0,00021718	0,00034659	0,00020688	0,00019586	0,00021411	0,00030881	0,00022721	0,00027642	0,00029174	0,00039589	0,00038894	0,00049639	0,00053267	0,00054987	0,00043609	0,00052847	0,00041515	0,00039262	0,00027551	0,00045355	0,00077973	0,00061683	0,0007295	0,00051741	0,00061635	0,00099801	0,00071284	0,00075656	0,00075664	0,00072828	0,00064255	0,00124117
Sham 8	0	4,35E-05	2,46E-05	4,31E-05	0,00010964	9,58E-05	8,39E-05	0,00013296	0,0001323	0,00017562	0,00016082	0,00020524	0,00021977	0,00025857	0,00036543	0,00032272	0,00029808	0,00020877	0,00036266	0,00027527	0,00024601	0,00027312	0,00033953	0,00025299	0,00033078	0,00031216	0,00042582	0,00045523	0,00057801	0,00056421	0,00064886	0,00047336	0,00072332	0,00047966	0,00046813	0,00027884	0,00034062	0,00074137	0,00076345	0,00058887	0,00052591	0,00067669	0,00097178	0,00084817	0,0009447	0,00091406	0,00073256	0,00077273	0,00145889
Sham 9	0	-8,17E-06	-2,65E-05	4,16E-06	5,60E-05	2,40E-05	2,51E-05	6,89E-05	7,58E-05	0,00010886	0,00013101	0,00016964	0,00019636	0,0002384	0,0003103	0,00027268	0,00027985	0,00019617	0,00028731	0,00021465	0,0001976	0,00019523	0,0002927	0,0002363	0,00030639	0,0002925	0,00037563	0,00035729	0,00050532	0,00056741	0,00060648	0,0004656	0,00053984	0,00040119	0,00042277	0,00028399	0,0005026	0,00083983	0,00070974	0,00073485	0,00056871	0,00070545	0,0010232	0,00081121	0,00087189	0,00123879	0,0007503	0,00073229	0,00153383
Sham 10	0	-1,10E-05	-2,16E-05	8,22E-06	6,92E-05	4,63E-05	3,60E-05	6,64E-05	9,06E-05	0,00014976	0,00017834	0,00022098	0,0002741	0,00032202	0,00042763	0,00036002	0,00034651	0,00023483	0,00029009	0,00025676	0,00024119	0,00028531	0,00033747	0,00030427	0,0003772	0,00036181	0,00040701	0,00044122	0,0005631	0,00067705	0,00071549	0,00059	0,00063573	0,00048948	0,00051995	0,00031108	0,00038117	0,00069321	0,00089659	0,0008771	0,00067982	0,0008411	0,00106359	0,00093782	0,00096434	0,00095827	0,00082004	0,00088047	0,00188027
Sham 11	0	-2,60E-05	-2,91E-05	-1,17E-05	3,47E-05	5,26E-06	9,69E-06	5,32E-05	4,15E-05	8,45E-05	9,92E-05	0,00013021	0,00014528	0,00019966	0,00026701	0,00023388	0,0002086	0,00016287	0,00023896	0,00017063	0,00014743	0,0001652	0,00029777	0,00020802	0,00023187	0,00022308	0,00031394	0,0003456	0,00044634	0,00054172	0,0005454	0,00042667	0,00051046	0,000382	0,00037826	0,00024729	0,00037759	0,00075845	0,00080224	0,00063327	0,00071887	0,00061724	0,0008574	0,00086527	0,00081048	0,00091356	0,0006593	0,00078418	0,00156377
I/R 1	1	-7,90E-05	-8,10E-05	-5,20E-05	-1,12E-05	-4,72E-05	-3,00E-05	5,48E-05	1,18E-05	3,71E-05	9,76E-05	0,0001122	0,0001438	0,00022254	0,00032577	0,0002364	0,00018092	0,00014547	0,00018093	0,00018487	0,00014785	0,00018818	0,00023062	0,00019848	0,00024359	0,00022111	0,0003623	0,00038512	0,0004909	0,00050252	0,00057648	0,00053812	0,00050811	0,00045927	0,00041429	0,00035073	0,00065954	0,00119719	0,00071274	0,00074002	0,00070688	0,00069547	0,0010785	0,00099656	0,00088082	0,00079594	0,0006741	0,00080682	0,00180509
I/R 2	1	1,52E-05	1,57E-05	4,86E-05	8,09E-05	4,95E-05	7,52E-05	0,00014281	0,00010208	0,00014083	0,00017776	0,00019847	0,00022988	0,00028516	0,00035156	0,00027755	0,00023637	0,00020594	0,00028728	0,00026573	0,00020426	0,00025949	0,00031462	0,00028049	0,00029321	0,00029495	0,00048214	0,00044491	0,00060332	0,00056053	0,00060025	0,00054669	0,00052052	0,0004782	0,00047228	0,00041124	0,0007995	0,00121963	0,00096815	0,00076168	0,00063785	0,00078254	0,00115401	0,00099947	0,00095951	0,00100073	0,00086302	0,00111193	0,00195668
I/R 3	1	-1,80E-06	-1,54E-05	6,00E-07	5,95E-05	1,33E-05	2,07E-05	8,66E-05	5,22E-05	9,12E-05	0,00012697	0,00014087	0,000179	0,00022851	0,00034069	0,00028289	0,00023745	0,00018356	0,00020851	0,00021706	0,00016366	0,00020393	0,00026753	0,00021564	0,00022281	0,00019573	0,00030518	0,0003226	0,0004747	0,00049028	0,00058497	0,00050348	0,00045055	0,00039378	0,00039169	0,00024447	0,00040376	0,00093402	0,00080639	0,00081889	0,00058556	0,00055469	0,0009312	0,00084022	0,00098879	0,00082527	0,0006717	0,00074333	0,00162332
I/R 4	1	6,76E-05	5,24E-05	6,92E-05	9,68E-05	7,45E-05	7,93E-05	0,00010088	8,84E-05	9,69E-05	0,0001134	0,00010878	0,0001234	0,00014285	0,00016952	0,00016274	0,00017455	0,00015137	0,00014065	0,00020205	0,0001441	0,00016053	0,00031555	0,00015629	0,00017882	0,00018805	0,00022864	0,00025633	0,00029801	0,0003796	0,00045691	0,00027036	0,00030591	0,00026234	0,00031418	0,00028475	0,00070581	0,00088173	0,00065377	0,00191935	0,00035222	0,00043112	0,00061261	0,00057223	0,00091743	0,0007743	0,00062699	0,00064466	0,0011618
I/R 5	1	8,48E-06	2,72E-06	1,76E-05	5,13E-05	2,85E-05	4,02E-05	8,30E-05	5,52E-05	6,84E-05	8,23E-05	9,76E-05	0,00012278	0,00013649	0,00020124	0,00016781	0,00015936	0,00011362	0,00023325	0,00017195	0,00011023	0,00013828	0,00017687	0,00013986	0,00015966	0,00015241	0,00029596	0,0002472	0,0004007	0,00031036	0,00035564	0,00030245	0,0003406	0,00026281	0,00025888	0,00017418	0,00031247	0,00066167	0,00056666	0,00050013	0,0004443	0,00037292	0,00075694	0,00055185	0,00058049	0,00049701	0,00060279	0,00060204	0,00109234
I/R 6	1	2,44E-06	-1,24E-05	-3,50E-06	4,05E-05	2,25E-05	1,89E-05	5,00E-05	5,07E-05	6,76E-05	7,25E-05	9,01E-05	0,00010837	0,00013954	0,00019235	0,00018667	0,00018197	0,00012804	0,00018262	0,00015058	0,00012116	0,00012025	0,00025391	0,00013857	0,00017405	0,00017081	0,00022511	0,00021795	0,00032062	0,00038825	0,00047048	0,00029113	0,00032745	0,00024583	0,00027628	0,00017166	0,00040043	0,00081774	0,00042353	0,00052285	0,00047961	0,00037623	0,00074092	0,00061798	0,00055715	0,00058197	0,0005598	0,00053791	0,00107047
I/R 7	1	4,52E-05	4,91E-05	5,84E-05	9,80E-05	6,42E-05	7,98E-05	0,00013722	0,00011042	0,00012029	0,00015945	0,00016317	0,00018337	0,00022278	0,00030683	0,00023506	0,00021346	0,00017578	0,00028679	0,00022349	0,00018791	0,00022482	0,00023836	0,00020885	0,00024111	0,00024995	0,00040747	0,00032745	0,00049322	0,00039698	0,00045262	0,000443	0,00040241	0,00037815	0,00038848	0,00029741	0,0005051	0,00094202	0,00070172	0,00069156	0,00049978	0,00053935	0,00093034	0,00079439	0,00112919	0,00066332	0,00066256	0,00071478	0,00145083
I/R 8	1	5,28E-05	4,44E-05	6,63E-05	0,00011647	8,38E-05	9,12E-05	0,00010713	0,00011735	0,00015995	0,00016999	0,00020076	0,00022034	0,00025744	0,0003441	0,00030137	0,00030369	0,00021626	0,00020441	0,00028743	0,00022536	0,00026652	0,00038677	0,00025712	0,0002928	0,00028667	0,0003107	0,00036852	0,00044955	0,00053854	0,00070553	0,00048168	0,00049858	0,00038876	0,00043921	0,00032014	0,00074395	0,00112779	0,00073217	0,00075183	0,00060713	0,0007318	0,00077779	0,00070594	0,00079408	0,00083999	0,00066756	0,00076591	0,00161201
I/R 9	1	2,78E-05	2,25E-05	4,33E-05	7,32E-05	5,50E-05	6,73E-05	0,00010151	8,70E-05	0,00011248	0,00013029	0,00015165	0,00016923	0,00020809	0,00027832	0,00022819	0,00022289	0,00016452	0,00024572	0,00019668	0,00018137	0,00017791	0,00027639	0,0001943	0,00022029	0,00022758	0,00031081	0,0003106	0,00040717	0,00045825	0,00049349	0,00038539	0,0004254	0,00033731	0,00034588	0,00022695	0,00035977	0,00070592	0,00058023	0,0006425	0,00054038	0,00056329	0,00078452	0,00063689	0,00073821	0,00065462	0,00057779	0,0005899	0,00125316
I/R 10	1	1,40E-05	5,29E-06	2,29E-05	6,02E-05	5,71E-05	4,98E-05	9,07E-05	8,88E-05	0,00011416	0,00011702	0,00015907	0,00018947	0,00021989	0,00025398	0,00025604	0,00027165	0,00018909	0,00032614	0,00021724	0,00018929	0,00022281	0,00029261	0,00022456	0,00027482	0,00025285	0,0003783	0,00040226	0,00048337	0,00049622	0,00054551	0,00040052	0,00051049	0,00042326	0,00038989	0,00026351	0,00036612	0,00066288	0,00053629	0,00050116	0,00043889	0,00053455	0,00089964	0,00067223	0,00087108	0,00081758	0,00065631	0,0006189	0,0011029
I/R 11	1	1,02E-05	2,94E-06	1,13E-05	3,97E-05	2,56E-05	3,09E-05	8,03E-05	4,57E-05	4,67E-05	6,65E-05	6,90E-05	8,49E-05	0,00010041	0,00013595	0,0001187	9,63E-05	8,60E-05	0,00015641	0,00014139	7,77E-05	9,39E-05	0,00017114	0,0001021	0,00012465	0,00013183	0,00023267	0,00020292	0,00030523	0,00026506	0,00030255	0,00023906	0,00027168	0,00021242	0,0002212	0,00017647	0,00049506	0,00097018	0,00065643	0,00046271	0,00038348	0,00041568	0,00070091	0,00084222	0,00062788	0,00066108	0,00061064	0,00062583	0,00121923
I/R 12	1	-4,32E-05	-4,98E-05	-2,21E-05	2,92E-05	-1,82E-05	-1,09E-05	7,24E-05	3,43E-05	7,51E-05	0,00012143	0,00014619	0,0001828	0,00024685	0,00035656	0,00028514	0,00023157	0,0001886	0,00024256	0,00021088	0,00014836	0,00019755	0,00021055	0,00025814	0,00025316	0,00022149	0,00038551	0,00040236	0,00053884	0,00050333	0,00060451	0,00056004	0,00054406	0,00048253	0,00040868	0,00030345	0,00059661	0,00108509	0,00086822	0,00076531	0,00067123	0,00074311	0,00110703	0,0010335	0,00102801	0,00114079	0,000743	0,00083219	0,00183315
I/R 13	1	1,14E-05	9,71E-06	1,28E-05	7,46E-05	5,43E-05	6,72E-05	7,69E-05	9,72E-05	0,00013045	0,00012325	0,00018577	0,00019442	0,00023386	0,00031851	0,00025485	0,0002413	0,00016801	0,00028201	0,00020211	0,00018144	0,0002353	0,00028082	0,00020228	0,00024481	0,00024905	0,00033159	0,00028801	0,00041321	0,00045323	0,00045664	0,00037274	0,00043199	0,00030617	0,00032721	0,00020646	0,00026657	0,00054409	0,00051465	0,00061973	0,00044814	0,00057352	0,0009575	0,0006957	0,00062593	0,00058434	0,00054171	0,00050594	0,00111119
[truncated: 202 more columns]
