# Supplementary material for: Nuclear Magnetic Resonance Metabolomic Profiling of Mouse Kidney, Urine and Serum Following Renal Ischemia/Reperfusion Injury
Source: PLoS One. 2016 Sep 22;11(9):e0163021. doi: 10.1371/journal.pone.0163021 (PMC5033333; doi:10.1371/journal.pone.0163021)
Supplement: S2 Dataset — (TXT) [file pone.0163021.s002.txt]

Primary ID	$ClassID	9,98	9,94	9,9	9,86	9,82	9,78	9,74	9,7	9,66	9,62	9,58	9,54	9,5	9,46	9,42	9,38	9,34	9,3	9,26	9,22	9,18	9,14	9,1	9,06	9,02	8,98	8,94	8,9	8,86	8,82	8,78	8,74	8,7	8,66	8,62	8,58	8,54	8,5	8,46	8,42	8,38	8,34	8,3	8,26	8,22	8,18	8,14	8,1
Sham 1	0	4,31E-05	4,51E-05	6,69E-05	9,60E-05	7,90E-05	6,88E-05	8,50E-05	0,00011617	0,00013531	0,00014602	0,00016944	0,0001875	0,0002059	0,00022274	0,0002046	0,00020776	0,00017326	0,00023057	0,00020889	0,00019466	0,00018987	0,00031044	0,00018565	0,00021164	0,00018888	0,00023451	0,00022591	0,000295	0,00041152	0,00042143	0,00025454	0,00026678	0,00024117	0,00026197	0,00020081	0,00025922	0,00040552	0,00032641	0,00070806	0,00033751	0,00042141	0,00057366	0,00042768	0,00050302	0,00048477	0,00039944	0,00040553	0,00069174
Sham 2	0	3,82E-05	4,44E-05	5,55E-05	7,37E-05	6,56E-05	6,97E-05	6,97E-05	8,50E-05	9,96E-05	0,00011076	0,00012842	0,00012965	0,00015103	0,0001897	0,0001622	0,00018689	0,00013545	0,00018939	0,0001553	0,00014981	0,00016823	0,00030014	0,00014074	0,0001509	0,00015285	0,00020563	0,00019217	0,00025036	0,00039181	0,00037305	0,0002094	0,00020913	0,00018556	0,00023653	0,00016569	0,00018641	0,0003494	0,00031972	0,00079676	0,00030907	0,00042528	0,00061425	0,00046434	0,00043103	0,00042706	0,00041433	0,00041442	0,00081158
Sham 3	0	3,29E-05	3,79E-05	6,16E-05	9,00E-05	6,40E-05	7,35E-05	8,00E-05	0,00010842	0,00013255	0,00013621	0,00016332	0,0001682	0,00020832	0,00025057	0,0002175	0,00021792	0,00016264	0,00023491	0,00020293	0,00019585	0,00020542	0,00039973	0,00017541	0,00020173	0,00018529	0,00024326	0,00023304	0,00031402	0,00053708	0,0005003	0,00026834	0,00026552	0,00023838	0,00028832	0,00019198	0,00019656	0,00040206	0,00034145	0,00083699	0,00040525	0,0004585	0,00073796	0,00052566	0,00054014	0,0004863	0,00051386	0,00045894	0,00087517
Sham 4	0	2,35E-05	1,88E-05	3,30E-05	3,06E-05	3,41E-05	3,63E-05	3,83E-05	3,83E-05	5,00E-05	5,83E-05	5,67E-05	5,92E-05	6,35E-05	7,56E-05	9,27E-05	0,00014605	9,61E-05	9,60E-05	8,58E-05	6,88E-05	7,89E-05	0,00029211	7,37E-05	7,72E-05	7,56E-05	0,00010867	0,00011354	0,00013828	0,00033024	0,0003415	0,00010633	0,00010313	0,00011489	0,00016023	0,00010528	0,00020529	0,00032966	0,00021701	0,0006086	0,00019291	0,00035631	0,00040599	0,0003081	0,00044747	0,00040318	0,00031607	0,00034009	0,00063147
Sham 5	0	-8,26E-06	-1,19E-05	7,80E-07	1,30E-05	-1,11E-06	6,93E-06	1,74E-05	1,27E-05	2,85E-05	3,54E-05	4,28E-05	4,93E-05	5,41E-05	7,66E-05	6,35E-05	7,03E-05	4,67E-05	8,25E-05	7,30E-05	4,50E-05	5,10E-05	0,00026326	5,20E-05	4,85E-05	4,51E-05	9,55E-05	7,72E-05	0,0001194	0,00032039	0,00033607	8,04E-05	8,20E-05	7,24E-05	0,00012601	4,70E-05	6,91E-05	0,00023534	0,0001801	0,00192211	0,00029651	0,00029356	0,00040933	0,00027025	0,00043875	0,00023929	0,00027438	0,00025777	0,00067562
Sham 6	0	-0,00068806	-0,00067679	-0,00066051	-0,00063684	-0,00064448	-0,00064643	-0,00064129	-0,00060638	-0,00059045	-0,00058492	-0,00056154	-0,00054574	-0,00051545	-0,00050767	-0,00049555	-0,00043174	-0,00051569	-0,00046999	-0,00049722	-0,00049422	-0,00050351	-0,00024775	-0,00048232	-0,00046908	-0,00047308	-0,0004217	-0,00042413	-0,00036596	-0,00013678	-0,00010548	-0,00038536	-0,00036151	-0,00036712	-0,00031679	-0,00038251	-0,0002082	-0,00010564	-0,00025196	-0,00011972	-0,00023244	-0,00013554	-3,07E-05	-0,00013007	-2,43E-06	-4,66E-05	-7,74E-05	-9,42E-05	0,00026503
Sham 7	0	6,57E-05	6,66E-05	9,29E-05	0,00011318	9,19E-05	9,63E-05	0,00010506	0,00013091	0,00015178	0,00015862	0,00016289	0,00018575	0,00020437	0,00020726	0,00022024	0,00029156	0,00017715	0,00026478	0,00019405	0,00021114	0,00020321	0,00042043	0,00019091	0,00022046	0,00020333	0,00027667	0,00027703	0,00031236	0,0005479	0,0004406	0,00026044	0,00030615	0,00027952	0,00031314	0,00025304	0,00037786	0,00046908	0,00038964	0,0005191	0,00035915	0,00043769	0,00068407	0,0004955	0,00055945	0,00050979	0,0005997	0,00053696	0,00085258
Sham 8	0	-4,02E-05	-2,77E-05	-1,77E-05	3,00E-07	-1,24E-05	-1,94E-05	-1,71E-05	5,93E-06	1,48E-05	2,37E-05	3,23E-05	4,85E-05	5,84E-05	7,60E-05	6,85E-05	0,00014952	5,47E-05	0,0001063	5,67E-05	5,54E-05	3,56E-05	0,00023744	5,06E-05	4,78E-05	3,29E-05	8,94E-05	9,31E-05	0,00012075	0,00030164	0,00033091	9,63E-05	0,00014732	9,83E-05	0,0001263	3,55E-05	9,20E-05	0,00022545	0,00015446	0,00026785	0,00013794	0,0002336	0,00035254	0,00021746	0,00036602	0,00023042	0,0002579	0,00021226	0,00052465
Sham 9	0	6,10E-05	5,64E-05	8,81E-05	0,00012693	0,00010018	0,00010552	0,00011613	0,0001512	0,00019033	0,00019616	0,00023748	0,00026635	0,00029331	0,00032551	0,0002889	0,00029147	0,00023659	0,00029539	0,00028511	0,000262	0,00025865	0,00036336	0,00025859	0,00028307	0,00024983	0,00031072	0,00029988	0,00039415	0,00048009	0,00052532	0,0003364	0,00036755	0,00031093	0,00033255	0,00025787	0,00040596	0,00058396	0,00041612	0,00051496	0,00055645	0,00044875	0,0007537	0,0005574	0,00053816	0,00048838	0,00045075	0,00054007	0,00083401
Sham 10	0	-3,57E-05	-4,09E-05	-3,26E-05	-3,18E-05	-3,30E-05	-3,36E-05	-3,02E-05	-3,33E-05	-3,65E-05	-3,08E-05	-3,06E-05	-3,60E-05	-3,51E-05	-3,75E-05	-3,04E-05	-1,24E-05	-3,31E-05	-1,24E-05	2,21E-05	-4,19E-05	-4,90E-05	4,09E-05	-3,77E-05	-5,01E-05	-4,78E-05	-6,73E-06	1,94E-06	2,92E-05	2,23E-05	0,00010345	-3,70E-05	-1,65E-05	-3,80E-05	-1,91E-05	-6,10E-05	1,37E-05	0,00013133	5,07E-05	2,48E-05	-1,32E-05	6,10E-05	0,00015644	0,0001462	0,00020039	0,00015175	0,00010401	2,94E-05	0,00028385
Sham 11	0	4,99E-05	5,56E-05	8,66E-05	0,00010437	9,08E-05	9,69E-05	0,00010396	0,00012081	0,00013547	0,00015557	0,00016468	0,00018478	0,00020627	0,00022638	0,00022215	0,00021863	0,00018388	0,00027236	0,00021751	0,00020976	0,00020022	0,00037174	0,00019781	0,00023124	0,00022206	0,0002946	0,00026977	0,00035639	0,00049317	0,00047493	0,00027324	0,000331	0,00027344	0,00031875	0,0002474	0,00035742	0,00050546	0,00039279	0,00043191	0,00039213	0,00050646	0,00076102	0,00054105	0,00061887	0,00053464	0,00055	0,00052898	0,00089364
Sham 12	0	1,52E-06	-2,37E-06	1,78E-05	3,54E-05	2,55E-05	2,22E-05	2,66E-05	4,29E-05	6,61E-05	7,66E-05	9,21E-05	0,00010763	0,00012235	0,00013581	0,00012729	0,00013213	9,77E-05	0,00020115	0,00013532	0,00011385	0,00010836	0,00019991	0,00011076	0,00012778	0,00010276	0,00018722	0,00014138	0,00023477	0,00025137	0,00027928	0,00013616	0,00025165	0,00013019	0,00014089	9,04E-05	0,00024337	0,00040185	0,00022819	0,0002604	0,00023793	0,00031742	0,00047364	0,00035826	0,00037568	0,00031333	0,00027378	0,000261	0,00058019
Sham 13	0	8,23E-06	1,19E-05	4,04E-05	4,75E-05	4,90E-05	4,89E-05	4,89E-05	6,72E-05	9,78E-05	0,00010048	0,00012762	0,00013489	0,00015508	0,00017034	0,00015015	0,0001503	0,00012894	0,00025443	0,00014462	0,00014991	0,00014656	0,00024636	0,00014406	0,00016242	0,00015251	0,00024816	0,0001877	0,00029093	0,00031887	0,00030075	0,00018645	0,00024807	0,00018	0,00019417	0,00014138	0,00020899	0,00040886	0,00027523	0,00031238	0,00032364	0,00039553	0,0005594	0,00047165	0,00047231	0,0003315	0,00035035	0,00033597	0,00067526
Sham 14	0	5,62E-06	9,59E-06	3,23E-05	5,61E-05	4,35E-05	3,74E-05	4,61E-05	6,37E-05	9,57E-05	0,00010317	0,00012647	0,00013456	0,00016373	0,00018543	0,00016746	0,00016006	0,00012024	0,00018308	0,00018217	0,00015231	0,00014912	0,00026739	0,00013855	0,00015521	0,00012825	0,00018013	0,00017422	0,00023886	0,00030465	0,00039558	0,00017821	0,00020009	0,00015617	0,00016872	0,00010466	0,00018749	0,00034947	0,00024914	0,00033218	0,00036463	0,00025959	0,00054241	0,00044348	0,00039	0,00027468	0,00028656	0,00035079	0,00055941
Sham 15	0	6,60E-07	2,36E-05	6,62E-05	0,00010251	7,57E-05	7,55E-05	9,77E-05	0,00016085	0,00017965	0,00019097	0,00023041	0,00025713	0,00028692	0,00029093	0,00028361	0,00027641	0,00022934	0,000293	0,00028834	0,0002664	0,00025252	0,00039696	0,00025244	0,0002902	0,00023824	0,00029066	0,0002938	0,00038333	0,0005482	0,00052948	0,00031973	0,00035256	0,00030664	0,00032583	0,00026035	0,00037832	0,00049069	0,00043032	0,00057732	0,00049408	0,0005164	0,00080803	0,00058648	0,00051253	0,00057751	0,00050512	0,00055906	0,00091323
Sham 16	0	-1,96E-05	-1,96E-05	-9,69E-06	5,03E-06	3,46E-06	-5,83E-06	-6,10E-07	2,00E-07	9,21E-06	1,53E-05	2,46E-05	2,94E-05	3,34E-05	3,80E-05	3,08E-05	4,26E-05	2,73E-05	7,66E-05	4,87E-05	1,94E-05	2,06E-05	0,0001635	3,01E-05	3,55E-05	2,45E-05	7,26E-05	4,99E-05	9,22E-05	0,00017464	0,00024349	3,94E-05	5,89E-05	2,96E-05	5,53E-05	3,21E-06	9,17E-05	0,00022773	9,04E-05	0,00020073	0,0001845	0,00010554	0,00032761	0,00023506	0,00031005	0,0002085	0,00017214	0,000154	0,00041851
Sham 17	0	3,64E-06	1,32E-05	5,30E-05	8,04E-05	6,15E-05	5,79E-05	7,40E-05	0,00012342	0,00015316	0,00016071	0,00020027	0,00022508	0,00025429	0,00027339	0,00024603	0,00024147	0,00019113	0,00025389	0,00023174	0,00022887	0,0002252	0,00036138	0,00021751	0,00025676	0,00021572	0,00025735	0,0002484	0,00032804	0,00050086	0,00045569	0,00027353	0,00028699	0,00025031	0,00027478	0,00022589	0,00035893	0,00048911	0,00036831	0,00048754	0,00053722	0,00053437	0,00065486	0,00054837	0,00055112	0,00044141	0,00039718	0,00048696	0,00093654
I/R 1	1	2,38E-05	2,53E-05	3,63E-05	5,80E-05	3,34E-05	4,85E-05	6,04E-05	7,08E-05	8,49E-05	8,11E-05	9,19E-05	0,00010282	0,00012887	0,00016364	0,00013759	0,0001344	0,00011172	0,00016949	0,00012587	0,00012955	0,00012798	0,00023999	0,00011852	0,00013401	0,00012977	0,00017501	0,00015427	0,00022099	0,00032604	0,00031279	0,00018027	0,00018334	0,00016263	0,00020316	0,00015215	0,00015688	0,00036476	0,0002532	0,00044635	0,00033411	0,00039938	0,00065884	0,0004035	0,00038008	0,00045499	0,00044179	0,00036379	0,00065936
I/R 2	1	-2,20E-06	8,02E-06	7,56E-06	3,69E-05	2,92E-05	3,53E-05	2,47E-05	5,50E-05	6,67E-05	6,42E-05	8,02E-05	0,00011242	0,000114	0,00013972	0,00013089	0,00013176	8,70E-05	0,00012697	0,00010624	0,00012172	0,00011983	0,00014976	0,00011776	0,00012546	0,00011354	0,00013663	0,00012436	0,00017188	0,00022209	0,00024458	0,00016657	0,00016734	0,00015157	0,00020654	0,00013697	0,00018726	0,00023838	0,00019419	0,00030515	0,00023966	0,00022612	0,00040254	0,00033768	0,00024988	0,0002675	0,00027528	0,00028497	0,00044148
I/R 3	1	7,31E-05	7,53E-05	9,07E-05	0,00011055	0,00010265	0,00010426	0,00012768	0,00012766	0,00014906	0,0001539	0,00016667	0,00018218	0,00020167	0,00021823	0,00021233	0,00024354	0,00018671	0,00035668	0,00019497	0,00020081	0,000212	0,00037569	0,00019808	0,00021342	0,00020542	0,00036671	0,00026584	0,0004015	0,00047301	0,00040743	0,00025359	0,00032703	0,00026303	0,00030325	0,00023941	0,00026129	0,00055342	0,00043296	0,00143916	0,00049194	0,00038027	0,00092907	0,00055618	0,00058435	0,00045597	0,00056648	0,00057535	0,00077379
I/R 4	1	1,41E-05	3,02E-05	2,58E-05	2,11E-05	3,65E-05	2,46E-05	4,68E-05	4,88E-05	3,58E-05	4,62E-05	4,17E-05	4,03E-05	4,95E-05	7,50E-05	8,41E-05	9,07E-05	7,55E-05	0,00018286	5,47E-05	6,18E-05	5,71E-05	0,00013485	7,79E-05	7,91E-05	7,44E-05	0,00019136	9,42E-05	0,00019602	0,00018771	0,00017651	0,00010521	0,00011728	0,00010651	0,00017546	0,00010326	0,0001941	0,00028813	0,00015401	0,00021974	0,00017338	0,00028004	0,00046957	0,00035985	0,00036783	0,00036873	0,00040307	0,00032341	0,00047451
I/R 5	1	-6,68E-05	-5,13E-05	-4,24E-05	3,00E-07	-1,50E-05	-3,48E-05	-2,54E-05	1,03E-05	4,53E-05	1,84E-05	3,97E-05	6,78E-05	8,62E-05	0,00013257	0,0001042	8,87E-05	4,21E-05	0,00012512	7,12E-05	7,51E-05	6,31E-05	0,00017192	6,38E-05	8,13E-05	6,92E-05	0,00010573	6,31E-05	0,00016252	0,00025807	0,00027475	0,0001366	0,00013066	9,22E-05	0,00012306	6,18E-05	0,0001182	0,00021682	0,00014808	0,00025106	0,00016838	0,00017287	0,00044764	0,0003034	0,00018877	0,00024462	0,00023196	0,0001771	0,0003959
I/R 6	1	4,44E-05	5,61E-05	6,21E-05	6,88E-05	6,89E-05	7,03E-05	8,32E-05	7,62E-05	6,83E-05	8,52E-05	8,71E-05	8,26E-05	8,52E-05	8,63E-05	9,82E-05	0,00010211	0,00010115	0,0001608	0,000101	9,90E-05	0,00010534	0,00018568	0,00010056	0,00011958	0,00012083	0,00018045	0,00014504	0,00019784	0,00025695	0,00021632	0,00014159	0,00016453	0,00015774	0,0001989	0,00015243	0,00021725	0,00033764	0,00022627	0,00030795	0,00032007	0,00027296	0,00054582	0,0004337	0,00034332	0,00032854	0,00039668	0,00039058	0,00058182
I/R 7	1	3,68E-06	4,60E-07	8,21E-06	1,74E-05	1,86E-05	1,40E-05	2,26E-05	1,46E-05	1,71E-05	1,94E-05	2,58E-05	2,08E-05	2,53E-05	3,50E-05	3,20E-05	3,98E-05	3,21E-05	8,82E-05	5,97E-05	3,19E-05	2,73E-05	8,79E-05	3,11E-05	4,02E-05	4,55E-05	9,64E-05	7,31E-05	0,00012634	0,00011293	0,00013705	5,82E-05	8,22E-05	5,55E-05	9,83E-05	4,75E-05	0,00015194	0,00030679	0,00014783	0,00016135	0,00020552	0,00017809	0,0004026	0,00036768	0,00038842	0,00028246	0,00026526	0,00026611	0,00044233
I/R 8	1	4,11E-05	4,40E-05	5,56E-05	7,75E-05	6,66E-05	7,43E-05	8,78E-05	8,28E-05	9,63E-05	0,00010608	0,00011424	0,00011797	0,0001317	0,00015148	0,00014417	0,0001396	0,00012498	0,00024165	0,00015103	0,00013251	0,00014106	0,00017537	0,00014221	0,0001528	0,00015717	0,0002512	0,00018621	0,00028768	0,00024656	0,00025111	0,00019608	0,00022875	0,00018645	0,00022652	0,00018246	0,0002227	0,00046459	0,00036659	0,00048995	0,0003047	0,0004816	0,00070313	0,00054899	0,0004745	0,00051539	0,00042159	0,00041669	0,0006919
I/R 9	1	2,77E-05	2,91E-05	3,95E-05	6,53E-05	5,28E-05	5,44E-05	7,34E-05	6,08E-05	8,51E-05	8,82E-05	0,00010275	0,00010359	0,00011692	0,00014283	0,00012303	0,00012774	0,00010946	0,00021001	0,00016107	0,00011759	0,00012223	0,00019908	0,0001198	0,0001255	0,00012712	0,00022952	0,00018817	0,00027873	0,00025269	0,00028728	0,00017034	0,00022	0,00016499	0,00019774	0,0001382	0,00019253	0,00047064	0,0002902	0,00047361	0,00033413	0,00037399	0,00072352	0,00049732	0,00043959	0,00039587	0,00049523	0,00036437	0,00067521
I/R 10	1	-3,34E-06	-5,89E-06	-7,12E-06	-1,72E-06	1,55E-05	2,27E-05	1,53E-05	-3,80E-07	1,31E-05	1,57E-05	-7,00E-08	1,88E-05	8,81E-06	2,71E-05	2,48E-05	3,84E-05	2,16E-05	0,00014083	3,02E-05	2,31E-05	2,34E-05	6,49E-05	3,09E-05	2,52E-05	1,40E-05	0,00012823	5,02E-05	0,00013716	0,00011036	9,94E-05	4,37E-05	7,29E-05	4,25E-05	0,00011656	2,81E-05	0,00022554	0,00032781	7,49E-05	0,00018973	6,26E-05	8,32E-05	0,00039335	0,00030473	0,00016837	0,00027713	0,00023619	0,0003024	0,00030679
I/R 11	1	-8,20E-06	-1,81E-05	8,37E-06	5,22E-05	3,01E-05	1,08E-05	2,93E-05	9,11E-05	8,92E-05	8,66E-05	0,00012006	0,00013502	0,00014913	0,00018819	0,00017149	0,00015841	0,0001161	0,00017529	0,00015686	0,0001612	0,00015815	0,00016598	0,00013633	0,00016966	0,00014222	0,00018246	0,00014104	0,00023628	0,00023565	0,00024516	0,00019693	0,00019861	0,00016133	0,00019926	0,00012035	0,00022786	0,00028607	0,00019615	0,0003197	0,00025814	0,00026267	0,00044395	0,00040219	0,00023167	0,00022719	0,00026241	0,00034461	0,00044576
I/R 12	1	4,01E-05	4,20E-05	5,51E-05	7,25E-05	6,47E-05	6,91E-05	7,11E-05	8,62E-05	0,00010559	0,00010469	0,00013007	0,00013725	0,00014848	0,0001639	0,00014481	0,00014494	0,00013407	0,00025437	0,00014551	0,00014542	0,00015326	0,00020987	0,00015227	0,00015823	0,0001473	0,00025365	0,00018018	0,0002792	0,00027306	0,00025521	0,0001833	0,00024352	0,00018454	0,00020229	0,00016795	0,00027191	0,00039747	0,00025273	0,00037321	0,0003907	0,00028602	0,00060555	0,00049764	0,00039354	0,00040435	0,00039295	0,00048552	0,00060718
I/R 13	1	-3,27E-05	-2,52E-05	8,32E-06	4,82E-05	2,73E-05	1,42E-05	3,52E-05	8,23E-05	0,00010101	0,00011352	0,00013098	0,00017768	0,00021577	0,00022019	0,0002051	0,00020403	0,00014338	0,00022929	0,00019092	0,00019833	0,00019659	0,00024066	0,00018221	0,00019647	0,00016366	0,00022143	0,00018789	0,00029523	0,00035722	0,00034101	0,00022009	0,00022637	0,00018484	0,00022269	0,00015787	0,0002298	0,00034692	0,00026519	0,00039779	0,00034875	0,00037047	0,00071618	0,00057546	0,00035275	0,00057166	0,00044702	0,00039351	0,0006462
I/R 14	1	-1,33E-05	-1,60E-05	2,31E-05	7,68E-05	4,45E-05	2,77E-05	5,27E-05	0,00012264	0,00013252	0,00013166	0,00016681	0,00021994	0,0002631	0,0002773	0,00026329	0,00024235	0,00017577	0,00026299	0,00023948	0,00024609	0,00023522	0,00024783	0,00020218	0,00024285	0,00019337	0,00025639	0,00021771	0,00033381	0,00037304	0,00039328	0,00027575	0,00031879	0,0002251	0,00025685	0,00018255	0,00046214	0,00058179	0,0002776	0,00046524	0,00038865	0,00038965	0,00070675	0,00053022	0,00033617	0,00040954	0,00034901	0,00051067	0,00072263
[truncated: 202 more columns]
