# Supplementary material for: Nuclear Magnetic Resonance Metabolomic Profiling of Mouse Kidney, Urine and Serum Following Renal Ischemia/Reperfusion Injury
Source: PLoS One. 2016 Sep 22;11(9):e0163021. doi: 10.1371/journal.pone.0163021 (PMC5033333; doi:10.1371/journal.pone.0163021)
Supplement: S3 Dataset — (TXT) [file pone.0163021.s003.txt]

Primary ID	$ClassID	9,98	9,94	9,9	9,86	9,82	9,78	9,74	9,7	9,66	9,62	9,58	9,54	9,5	9,46	9,42	9,38	9,34	9,3	9,26	9,22	9,18	9,14	9,1	9,06	9,02	8,98	8,94	8,9	8,86	8,82	8,78	8,74	8,7	8,66	8,62	8,58	8,54	8,5	8,46	8,42	8,38	8,34	8,3	8,26	8,22	8,18	8,14	8,1
Sham 1	0	-0,00022616	-0,00023399	-0,00021539	-0,00018341	-0,00019575	-0,00019708	-0,00018726	-0,00017888	-0,00016706	-0,00014715	-0,00013463	-0,00012326	-0,00011234	-7,54E-05	-8,06E-05	-2,94E-05	-0,00010755	-3,65E-05	-8,23E-05	-0,00011598	-0,00010096	0,00013771	-0,00010431	-9,26E-05	-0,00010557	-3,39E-05	-5,16E-05	4,42E-05	0,00021839	0,00027194	2,47E-06	1,40E-05	-5,62E-05	-4,66E-06	-8,32E-05	1,87E-05	0,00023646	0,00010377	0,00032717	0,00021847	9,01E-05	0,00045103	0,00036014	0,00034078	0,00016496	0,00025312	0,00028904	0,0006879
Sham 2	0	-0,00013791	-0,00013328	-0,000119	-7,14E-05	-9,22E-05	-8,61E-05	-5,08E-05	-6,68E-05	-4,22E-05	-3,73E-05	-8,02E-06	8,80E-07	2,16E-05	5,83E-05	3,03E-05	3,14E-05	-1,51E-05	0,00029729	2,75E-05	1,24E-05	3,80E-05	0,00012712	8,34E-06	2,61E-05	2,91E-05	0,00029774	0,00014463	0,00035446	0,00024905	0,00026247	0,0001243	0,00031287	0,00013478	0,00012831	3,93E-05	0,00023275	0,00062911	0,00033306	0,00040064	0,00038012	0,00029098	0,00089803	0,00064743	0,00067452	0,00041483	0,00053816	0,00052577	0,0010104
Sham 3	0	3,29E-06	-2,60E-07	2,15E-05	5,19E-05	2,63E-05	3,42E-05	5,56E-05	4,69E-05	7,28E-05	8,14E-05	0,00010644	0,00011676	0,00013417	0,0001728	0,00013917	0,00012833	0,0001145	0,00011753	0,00026304	0,00010808	0,00012956	0,00022799	0,00014409	0,00013011	0,00011989	0,00019486	0,00024381	0,0003027	0,00027712	0,00041437	0,0001955	0,00028493	0,00018296	0,00020756	0,00014104	0,00024062	0,0005523	0,00055521	0,00048652	0,00051807	0,00037685	0,00065074	0,00061734	0,00053808	0,00040098	0,00045564	0,00057613	0,00100026
Sham 4	0	-5,46E-05	-5,33E-05	-2,91E-05	3,39E-05	-2,24E-05	1,10E-05	1,90E-05	5,13E-05	8,35E-05	5,35E-05	9,57E-05	0,00012351	0,00016519	0,00022704	0,00019777	0,00019671	0,0001178	0,00040813	0,00015199	0,00015994	0,00015807	0,00024003	0,00015288	0,00017797	0,00015874	0,00039783	0,00028703	0,00048962	0,00040649	0,00041016	0,00027881	0,00044295	0,00027837	0,00025915	0,00013262	0,0003884	0,00056926	0,0004485	0,00060485	0,00032476	0,00040058	0,00111484	0,00065795	0,00061011	0,00062486	0,00067043	0,0005355	0,00096166
Sham 5	0	-3,89E-05	-3,73E-05	-2,32E-05	1,45E-05	-1,39E-05	-1,01E-05	6,26E-06	1,18E-05	3,65E-05	4,34E-05	6,07E-05	7,65E-05	9,51E-05	0,00015256	0,00012474	0,00010694	6,86E-05	9,53E-05	0,00020318	7,42E-05	8,47E-05	0,0002102	8,88E-05	9,71E-05	8,49E-05	0,000148	0,00017934	0,00025203	0,00025616	0,00041102	0,00016396	0,00022508	0,00013378	0,00014538	5,92E-05	0,00026144	0,00053698	0,0003751	0,00048094	0,00030127	0,00040862	0,00064728	0,00042636	0,00056041	0,00033415	0,00032245	0,00032052	0,00084683
Sham 6	0	7,84E-05	7,83E-05	8,88E-05	0,00010776	9,61E-05	0,00010553	0,00012669	0,00011358	0,00012386	0,00013061	0,00014472	0,00015213	0,00015963	0,00017634	0,00018306	0,00024792	0,00018502	0,00019975	0,00030039	0,00017386	0,00018282	0,00045104	0,00017803	0,00018376	0,00019556	0,00029531	0,00031853	0,00038907	0,0004593	0,0006056	0,00033774	0,00028684	0,00025732	0,0003058	0,00025355	0,00041329	0,00065457	0,0004507	0,00076224	0,00035439	0,00047318	0,00069223	0,00056771	0,00060687	0,00063921	0,00064054	0,00057199	0,00095082
Sham 7	0	5,13E-06	-5,80E-07	2,34E-05	6,17E-05	5,40E-05	4,47E-05	6,61E-05	8,32E-05	0,00011291	0,00012292	0,00014686	0,00015743	0,00019342	0,0002232	0,00022276	0,00022143	0,000165	0,00031746	0,00017682	0,00017515	0,00017478	0,00019445	0,00018071	0,00022797	0,00018195	0,00029749	0,00024211	0,00038669	0,00033915	0,00037002	0,00027213	0,00041139	0,00027829	0,00027037	0,00015158	0,00025587	0,00046342	0,00039405	0,00049855	0,00030959	0,0004393	0,00082012	0,00057738	0,00057094	0,00048767	0,00051124	0,00043633	0,00074924
Sham 8	0	2,72E-05	2,55E-05	4,72E-05	7,83E-05	5,45E-05	5,64E-05	7,48E-05	8,68E-05	0,00011834	0,00012462	0,00013906	0,0001567	0,00017721	0,00020833	0,00020738	0,00022466	0,0001687	0,00018898	0,00023747	0,00016943	0,0001688	0,00034458	0,00018176	0,00019809	0,00017259	0,00022538	0,00024625	0,0003274	0,00042153	0,00052355	0,00025822	0,00027999	0,00022121	0,00024866	0,0001934	0,00021281	0,00041401	0,00037754	0,00055417	0,00044367	0,00039458	0,00069026	0,00051265	0,00056834	0,00038862	0,00042694	0,00047981	0,00085441
Sham 9	0	2,80E-05	2,05E-05	3,74E-05	7,17E-05	6,04E-05	5,83E-05	8,00E-05	8,57E-05	0,0001154	0,0001167	0,00014812	0,00016074	0,00018386	0,00021562	0,00020292	0,00021296	0,00016403	0,00023759	0,0002115	0,00016499	0,00016644	0,0002952	0,00018309	0,0002004	0,00016741	0,00025589	0,0002279	0,00032868	0,00039805	0,00045437	0,00026093	0,00030223	0,00023291	0,00026752	0,00018089	0,00027544	0,00057025	0,00033912	0,00054643	0,00047135	0,00035594	0,00079351	0,00055773	0,00054176	0,00043034	0,00046543	0,00048304	0,00078651
Sham 10	0	4,97E-05	5,08E-05	7,84E-05	0,00013506	0,000107	9,53E-05	0,00011698	0,00015981	0,00017303	0,00017909	0,0002147	0,00023331	0,0002775	0,00033347	0,00029723	0,00027976	0,00022187	0,00037334	0,00026113	0,00027131	0,00026007	0,00036621	0,00025291	0,00029373	0,00025631	0,00037326	0,00032471	0,00047858	0,00055034	0,00053735	0,00039367	0,00044918	0,00035205	0,00037737	0,00025236	0,00042938	0,00061342	0,00049217	0,00062514	0,00043717	0,00051111	0,00101882	0,00064014	0,00060314	0,00065621	0,00065982	0,00056309	0,00094144
Sham 11	0	6,67E-05	6,44E-05	9,30E-05	0,00011969	9,27E-05	0,0001083	0,00012769	0,00014564	0,00018153	0,00019135	0,00020525	0,00021349	0,00024422	0,00029018	0,00026709	0,00025235	0,00019911	0,00027802	0,00024008	0,00023979	0,00024366	0,00033447	0,00024584	0,00026454	0,00025313	0,00031418	0,00028804	0,00038624	0,00045079	0,00047759	0,00033594	0,00038588	0,00030857	0,00035662	0,00026	0,00043668	0,00067179	0,00046842	0,0006733	0,00045521	0,00053464	0,00089159	0,00060695	0,00058399	0,00055445	0,00053882	0,00056065	0,00099882
Sham 12	0	-0,00070144	-0,00070188	-0,00071021	-0,00068549	-0,0006802	-0,00069127	-0,00070482	-0,00068305	-0,00067735	-0,00067175	-0,00066031	-0,00068408	-0,00065532	-0,00064296	-0,00064374	-0,00056575	-0,00067622	-0,0005651	-0,00066106	-0,00067809	-0,00072177	-0,00049625	-0,00069905	-0,00072334	-0,00076189	-0,00069567	-0,00073319	-0,00062147	-0,00046255	-0,00035112	-0,00069224	-0,00067338	-0,00072721	-0,00069346	-0,00083804	-0,00075878	-0,00049986	-0,00070063	-0,00059417	-0,00079209	-0,000822	-0,00038168	-0,00055299	-0,0006482	-0,00078835	-0,00061403	-0,00074609	-0,00049872
Sham 13	0	4,50E-05	4,08E-05	6,94E-05	7,89E-05	7,26E-05	7,00E-05	8,47E-05	9,69E-05	0,00011383	0,00011813	0,00013378	0,00015388	0,00015217	0,00015917	0,00017343	0,00023117	0,00015495	0,00019393	0,0001813	0,00015276	0,00014208	0,00039801	0,00015665	0,00015684	0,00014259	0,00019822	0,00019092	0,00025206	0,00044637	0,00052482	0,00019611	0,00021961	0,00020146	0,00024519	0,00016876	0,00032263	0,00045665	0,00030056	0,0004248	0,00026177	0,00029343	0,00055501	0,00039609	0,00045181	0,00040914	0,0004958	0,00042082	0,00070163
Sham 14	0	7,06E-05	6,86E-05	9,58E-05	0,00011629	0,00010356	0,00010361	0,00011832	0,00013461	0,00014199	0,00016108	0,00017365	0,00019138	0,00020031	0,00021701	0,00022477	0,00029611	0,00020175	0,00025506	0,00023184	0,00020013	0,00020092	0,00044327	0,00019288	0,0001994	0,00019045	0,00027226	0,00027857	0,00033756	0,00050915	0,000544	0,0002642	0,00031964	0,00027238	0,00029995	0,00022377	0,0003051	0,00045128	0,00038676	0,00046855	0,00034282	0,00041184	0,00073077	0,00043386	0,0005962	0,00047266	0,00053171	0,00053096	0,00085865
Sham 15	0	3,21E-05	3,06E-05	5,43E-05	8,58E-05	6,15E-05	6,37E-05	7,90E-05	0,00010839	0,00012893	0,00013708	0,00016128	0,00018303	0,00020626	0,00021315	0,00021802	0,00022893	0,00017752	0,00021273	0,00021577	0,00018815	0,00017749	0,00040663	0,00018464	0,00018493	0,00015867	0,00019787	0,00020569	0,00028422	0,00048305	0,00057543	0,00024426	0,00026871	0,00023198	0,00026596	0,00018054	0,00035877	0,00048553	0,00032597	0,00047106	0,00032185	0,0003538	0,0006052	0,00035977	0,00039541	0,00039462	0,00042869	0,00041653	0,00073897
Sham 16	0	3,17E-05	4,17E-05	4,72E-05	6,73E-05	6,11E-05	5,64E-05	6,63E-05	6,10E-05	6,80E-05	6,45E-05	8,05E-05	7,50E-05	8,94E-05	9,22E-05	0,00010298	0,00015073	0,00010184	0,00015058	0,00012671	8,98E-05	9,66E-05	0,00025535	0,00010506	0,00011095	0,0001162	0,00018077	0,00014937	0,00020795	0,00029671	0,00033527	0,00013749	0,000181	0,00014505	0,00019597	0,0001544	0,00031747	0,00040753	0,00028709	0,00043319	0,00031674	0,00028308	0,00055398	0,00054519	0,00048772	0,00045925	0,00050493	0,00050799	0,0007515
I/R 3	1	-2,09E-06	2,60E-07	1,69E-05	2,89E-05	2,14E-05	2,34E-05	3,47E-05	4,46E-05	6,09E-05	5,64E-05	8,05E-05	8,68E-05	0,00010218	0,00012637	0,00012217	0,00014264	9,40E-05	0,00016508	0,00010868	0,00010371	0,00011367	0,00033131	9,31E-05	0,00011789	0,00011302	0,00017867	0,00014683	0,00022892	0,00043061	0,00038818	0,00017478	0,00018102	0,00015663	0,00021213	0,00014732	0,00028359	0,00042615	0,0002451	0,00060012	0,00030319	0,00042705	0,00049067	0,00045312	0,00048262	0,00048498	0,00040285	0,0003961	0,00075733
I/R 4	1	-2,05E-05	-2,27E-05	-1,45E-05	7,85E-06	-1,02E-05	-1,00E-05	7,31E-06	-1,88E-06	1,25E-05	2,10E-05	2,95E-05	3,89E-05	5,05E-05	6,61E-05	6,82E-05	7,98E-05	4,75E-05	5,24E-05	0,00014844	3,44E-05	3,58E-05	0,00019672	6,07E-05	5,12E-05	3,71E-05	8,86E-05	0,00010892	0,00017302	0,00019655	0,0003495	8,93E-05	9,49E-05	6,58E-05	0,00010536	4,85E-05	0,00011505	0,00032307	0,00031508	0,00053595	0,00035549	0,0003051	0,00044299	0,0003744	0,00051029	0,00034048	0,00034968	0,00029501	0,00070014
I/R 5	1	5,66E-05	5,16E-05	6,25E-05	8,34E-05	7,23E-05	7,34E-05	9,32E-05	8,81E-05	9,52E-05	9,48E-05	9,87E-05	0,00010159	0,00010798	0,00011764	0,00013125	0,00013694	0,00011744	0,00017113	0,00018414	0,00012204	0,00012272	0,00027896	0,00012861	0,00014254	0,00014641	0,00021375	0,0001912	0,00026884	0,00030972	0,00036351	0,00018359	0,00019067	0,00018578	0,00024295	0,00017931	0,00030249	0,00047245	0,00031622	0,00068521	0,00037087	0,00032789	0,00067901	0,00055095	0,00051698	0,00048592	0,00055059	0,00048917	0,00069883
I/R 6	1	-5,70E-05	-6,60E-05	-5,23E-05	-3,55E-05	-4,06E-05	-4,00E-05	-3,27E-05	-2,80E-05	-1,72E-05	-1,19E-05	2,08E-06	6,84E-06	2,77E-05	5,94E-05	3,84E-05	2,02E-05	-3,29E-06	0,00016693	6,29E-05	2,85E-05	3,66E-05	4,53E-05	1,62E-05	2,52E-05	7,52E-06	0,00016129	4,45E-05	0,00021146	9,08E-05	0,0001044	5,61E-05	9,53E-05	2,74E-05	4,44E-05	-3,24E-06	-6,52E-06	0,00027196	0,00010291	0,00031431	0,00021315	0,00013176	0,00058353	0,00036717	0,00022407	0,00016605	0,0003217	0,00014582	0,0003812
I/R 7	1	-5,19E-06	-9,93E-06	1,16E-05	4,49E-05	2,77E-05	1,99E-05	3,16E-05	6,34E-05	7,70E-05	8,63E-05	0,00010923	0,00012714	0,00014947	0,00017007	0,00016278	0,00015503	0,00011388	0,00021668	0,00018035	0,00015038	0,00012444	0,00021441	0,00014412	0,00015107	0,00011461	0,00020366	0,00015361	0,00026944	0,00028969	0,0003397	0,0001953	0,00020412	0,00015561	0,00018165	0,00010479	0,00010872	0,00033964	0,0002508	0,0003438	0,00024409	0,00034499	0,00065492	0,00035742	0,00031822	0,00037538	0,00036045	0,00028412	0,00049087
I/R 8	1	2,20E-05	1,87E-05	3,93E-05	6,77E-05	5,43E-05	5,25E-05	7,82E-05	8,25E-05	0,00010331	0,0001047	0,00013294	0,0001405	0,00017505	0,00021019	0,00018812	0,0001758	0,00014047	0,00018447	0,00021328	0,0001679	0,00016736	0,00016829	0,00017416	0,00018584	0,00015738	0,00020893	0,00020048	0,00029452	0,00026041	0,00028563	0,00024823	0,00023687	0,0001993	0,00022686	0,00017191	0,00018245	0,00041268	0,00030634	0,00043698	0,00051828	0,00035765	0,00078314	0,0005843	0,00048496	0,00038025	0,00038671	0,00051404	0,00071144
I/R 10	1	-4,19E-06	-1,49E-05	8,04E-06	4,06E-05	2,94E-05	3,20E-05	5,59E-05	6,25E-05	8,20E-05	8,42E-05	0,00010531	0,00010563	0,00013901	0,00019162	0,0001693	0,00015626	0,00010275	0,00022801	0,00013843	0,00014418	0,00014716	0,00019123	0,00013222	0,00016849	0,00016069	0,00023581	0,00017202	0,00028574	0,00029594	0,00031142	0,00023871	0,00027017	0,00020618	0,00023227	0,00016469	0,00032999	0,00048012	0,00031519	0,000402	0,00038118	0,00043669	0,00066611	0,00060012	0,00050283	0,00039928	0,00039934	0,00042148	0,00078816
I/R 11	1	1,52E-06	-5,68E-06	-1,01E-06	3,39E-05	3,81E-06	-3,28E-06	2,21E-05	6,55E-05	3,32E-05	3,97E-05	5,59E-05	5,70E-05	9,14E-05	0,00011819	9,65E-05	0,00010795	6,54E-05	9,85E-05	7,40E-05	8,90E-05	7,19E-05	0,00019966	6,29E-05	7,35E-05	7,07E-05	0,00010511	7,81E-05	0,0001318	0,00028852	0,00027749	0,00011186	0,00011758	9,40E-05	0,00016411	0,0001009	0,00023445	0,00027726	0,00015656	0,00030686	0,00018205	0,00019212	0,00037154	0,00029346	0,00021186	0,0002085	0,00024696	0,00030864	0,00047156
I/R 12	1	-6,92E-06	4,20E-06	1,60E-05	3,32E-05	2,44E-05	1,66E-05	4,28E-05	3,42E-05	4,61E-05	6,19E-05	6,18E-05	7,59E-05	8,30E-05	0,0001023	0,00010913	0,00018673	9,36E-05	0,00025704	8,64E-05	6,99E-05	6,40E-05	0,00038418	7,29E-05	6,70E-05	4,99E-05	0,00023362	0,00011286	0,00026	0,00046904	0,00043183	0,00012393	0,00013698	9,56E-05	0,00025079	2,02E-05	9,40E-07	0,00027234	2,84E-05	0,0163512	0,00037257	0,00027129	0,00069478	0,00047895	0,00081426	0,00038041	0,00060298	0,00046374	0,0008373
I/R 14	1	2,34E-05	2,25E-05	5,23E-05	7,90E-05	5,59E-05	4,71E-05	7,22E-05	8,77E-05	9,74E-05	0,00010745	0,00011757	0,0001466	0,00015482	0,00017482	0,00018068	0,00016323	0,00012095	0,00021715	0,00014789	0,00014379	0,00014506	0,00032837	0,00013956	0,00015182	0,00014027	0,00020689	0,00016659	0,00026842	0,00043307	0,00039904	0,00019188	0,00020316	0,00019227	0,0002302	0,0001662	0,00030181	0,00041765	0,00025078	0,00037448	0,00027185	0,00033412	0,00056481	0,00037746	0,00033876	0,00040548	0,0004447	0,00036087	0,00065763
I/R 15	1	-4,00E-05	-4,35E-05	-4,08E-05	-1,92E-05	-3,28E-05	-3,59E-05	-2,87E-05	-2,69E-05	-1,68E-05	-4,64E-06	-3,83E-06	4,89E-06	2,91E-06	1,13E-05	-1,70E-07	4,77E-06	-6,03E-06	3,68E-05	1,82E-05	-1,49E-05	-1,78E-05	0,00013948	-1,20E-07	1,07E-06	-2,06E-05	2,85E-05	-1,93E-06	6,57E-05	0,00015037	0,00023064	1,24E-05	1,26E-05	-5,93E-06	3,10E-05	-2,61E-05	4,75E-05	0,00020859	5,50E-05	0,0001764	0,00014631	7,98E-05	0,00032434	0,00024118	0,00020694	0,00013869	0,00013847	0,00019186	0,00037058
I/R 1	1	4,47E-05	4,43E-05	5,57E-05	6,72E-05	6,05E-05	6,60E-05	7,27E-05	6,67E-05	7,39E-05	6,95E-05	7,80E-05	7,41E-05	8,18E-05	9,10E-05	0,00010273	0,00011677	0,00010398	0,00012534	0,00015613	0,00010069	9,89E-05	0,00029377	0,00010574	0,00011091	0,00011952	0,00016137	0,00017204	0,00020324	0,00029582	0,000404	0,00014588	0,00017409	0,00015502	0,00020321	0,00016272	0,00034186	0,00043152	0,00025585	0,00051615	0,00026294	0,00033544	0,00046706	0,00044606	0,00053693	0,00044009	0,00041018	0,00043426	0,00067939
I/R 13	1	5,52E-05	6,18E-05	7,04E-05	8,41E-05	7,50E-05	8,03E-05	8,63E-05	8,13E-05	0,00010118	0,00010808	0,00011941	0,00012025	0,00013097	0,00013887	0,00013236	0,0001474	0,00013061	0,00020002	0,00016672	0,00013922	0,0001425	0,00030088	0,00014995	0,0001527	0,0001547	0,0002254	0,00019141	0,00026151	0,000344	0,00038288	0,00019005	0,00021341	0,00017898	0,0002333	0,00018912	0,00027652	0,00042461	0,00031248	0,00037117	0,0002529	0,00044504	0,00064459	0,00046106	0,00059312	0,00045815	0,00048962	0,00042486	0,00066983
I/R 9	1	-7,71E-06	-7,38E-06	1,17E-06	1,24E-05	2,22E-06	9,96E-06	2,06E-05	1,29E-05	2,24E-05	2,84E-05	3,57E-05	3,87E-05	4,98E-05	6,07E-05	5,72E-05	6,30E-05	5,08E-05	8,31E-05	0,00011337	4,41E-05	4,65E-05	0,00011657	4,75E-05	5,02E-05	5,13E-05	0,00011001	9,56E-05	0,00016295	0,00014778	0,00020818	8,36E-05	9,54E-05	5,73E-05	9,17E-05	4,86E-05	9,61E-05	0,0002648	0,00016292	0,00037813	0,0002361	0,00027153	0,00054799	0,00038808	0,00030658	0,00030665	0,00037902	0,00024844	0,0005696
I/R 2	1	3,96E-05	4,14E-05	4,83E-05	6,96E-05	5,83E-05	6,22E-05	6,68E-05	6,81E-05	8,17E-05	9,20E-05	9,14E-05	0,0001028	0,00011239	0,00012625	0,00012914	0,00015543	0,00012508	0,00015302	0,00018792	0,00011731	0,00012577	0,00033192	0,00012175	0,00013698	0,00013122	0,00018813	0,00018791	0,00025556	0,00033851	0,00048253	0,00017189	0,00018724	0,000165	0,00021686	0,00016755	0,00028598	0,00046399	0,00030909	0,00045978	0,00040128	0,00030136	0,00063536	0,00054382	0,00050688	0,00041752	0,0005078	0,00049719	0,00074786
[truncated: 202 more columns]
