# Supplementary material for: Nuclear Magnetic Resonance Metabolomic Profiling of Mouse Kidney, Urine and Serum Following Renal Ischemia/Reperfusion Injury
Source: PLoS One. 2016 Sep 22;11(9):e0163021. doi: 10.1371/journal.pone.0163021 (PMC5033333; doi:10.1371/journal.pone.0163021)
Supplement: S4 Dataset — (TXT) [file pone.0163021.s004.txt]

Primary ID	$ClassID	9,98	9,94	9,9	9,86	9,82	9,78	9,74	9,7	9,66	9,62	9,58	9,54	9,5	9,46	9,42	9,38	9,34	9,3	9,26	9,22	9,18	9,14	9,1	9,06	9,02	8,98	8,94	8,9	8,86	8,82	8,78	8,74	8,7	8,66	8,62	8,58	8,54	8,5	8,46	8,42	8,38	8,34	8,3	8,26	8,22	8,18	8,14	8,1
Sham 1	0	-4,05E-05	-3,80E-05	-4,79E-05	-1,21E-05	-1,60E-05	-6,78E-06	-1,72E-05	-1,66E-06	-4,42E-06	7,54E-06	3,47E-06	2,57E-06	-9,80E-07	7,87E-06	2,17E-05	2,75E-05	2,77E-05	2,30E-05	2,79E-05	2,63E-05	3,26E-05	5,03E-05	3,17E-05	3,76E-05	2,43E-05	5,73E-05	0,00034638	6,09E-05	9,97E-05	0,00017474	0,0001285	0,00022294	0,00031846	0,00012771	0,00012849	0,00013791	0,00013404	0,00015361	0,00025032	0,00017453	0,00018596	0,00036363	0,00024922	0,00050479	0,0007027	0,00056284	0,00026786	0,00029625
Sham 2	0	-1,18E-05	-1,44E-05	-3,54E-05	-6,09E-06	-2,20E-05	-1,69E-05	-2,75E-05	-2,09E-05	-3,37E-05	-1,15E-05	-1,73E-05	-2,62E-05	-2,49E-05	-9,20E-06	-2,10E-05	-2,52E-05	-2,16E-05	-2,44E-05	-3,06E-05	-2,44E-05	-3,37E-05	-4,00E-05	-2,37E-05	-4,38E-05	-5,76E-05	-3,98E-05	0,0002605	-1,61E-05	-2,81E-06	5,05E-05	4,34E-05	0,00011723	0,00019895	1,09E-05	-6,02E-06	-1,73E-06	1,24E-05	-3,41E-06	8,88E-05	1,20E-07	2,14E-05	0,00023771	3,32E-05	0,00033719	0,00048698	0,00035682	9,66E-05	0,0001137
Sham 3	0	-5,42E-06	-1,14E-05	-3,17E-05	-2,87E-05	-3,10E-07	-1,20E-05	3,27E-06	-2,82E-06	-1,04E-05	3,27E-05	-9,85E-06	-1,50E-05	1,02E-05	-6,38E-06	1,58E-05	2,40E-07	2,30E-05	2,23E-06	-1,15E-05	2,49E-05	2,17E-05	4,76E-05	1,97E-05	-6,70E-07	-3,44E-05	-4,09E-05	0,00029331	3,20E-05	-8,77E-05	2,30E-05	5,77E-05	0,00024938	0,00029085	5,99E-05	5,09E-05	6,68E-05	8,39E-05	0,00011456	0,00018927	0,00013409	0,00012748	0,00030571	0,00014677	0,00053126	0,00067916	0,00052524	0,00021241	0,00022202
Sham 4	0	-1,55E-05	9,98E-06	-9,98E-06	-2,82E-06	-6,70E-06	-1,21E-05	-1,11E-05	-3,48E-06	-9,26E-06	-1,09E-06	-5,58E-06	-1,12E-05	5,39E-06	-1,60E-06	-2,16E-06	9,10E-07	1,09E-05	1,30E-05	1,16E-05	1,78E-05	1,22E-05	1,93E-05	1,34E-05	1,98E-05	4,14E-05	3,35E-05	0,00023861	3,41E-05	4,69E-05	-4,30E-05	-5,24E-05	6,83E-05	0,00015691	-2,09E-05	-3,70E-05	-1,99E-05	2,14E-06	1,17E-05	8,42E-05	1,37E-05	2,40E-05	0,00012642	3,95E-05	0,00029041	0,00038826	0,0003064	7,99E-05	0,00011503
Sham 5	0	-2,04E-05	6,20E-06	-1,65E-05	-1,05E-05	-3,15E-05	-2,49E-05	8,16E-06	-2,82E-05	-1,30E-07	-3,00E-05	-1,30E-05	-1,90E-05	-5,28E-06	-6,49E-06	-1,05E-05	-1,73E-05	-2,50E-05	-2,21E-05	-1,79E-05	-3,73E-05	-2,95E-05	7,69E-06	-1,20E-05	-2,64E-05	6,22E-06	4,51E-05	0,00032061	-1,24E-05	0,0001175	7,25E-05	6,33E-06	0,00010946	0,00021124	7,97E-06	-3,27E-05	1,12E-05	1,35E-05	2,13E-05	8,61E-05	4,59E-05	4,92E-05	0,00020808	6,28E-05	0,00037767	0,00053021	0,00040706	0,00010441	0,00011922
Sham 6	0	2,13E-06	2,54E-06	3,64E-06	-2,83E-06	4,03E-06	7,06E-06	4,28E-06	3,63E-06	-3,26E-06	4,47E-06	8,44E-06	1,92E-05	1,24E-05	1,02E-05	1,26E-05	1,06E-05	1,78E-05	1,61E-05	1,29E-05	1,40E-05	1,62E-05	1,83E-05	8,28E-06	1,04E-05	7,80E-06	8,83E-06	7,15E-05	6,10E-07	1,82E-05	-3,17E-06	1,95E-05	5,98E-05	8,96E-05	2,44E-05	2,40E-05	3,88E-05	2,70E-05	3,54E-05	4,46E-05	3,38E-05	5,22E-05	0,00011282	5,88E-05	0,00015829	0,00023567	0,00017879	6,74E-05	8,82E-05
Sham 7	0	2,64E-05	2,36E-05	2,83E-05	2,53E-05	2,51E-05	2,90E-05	3,67E-05	2,31E-05	3,93E-05	3,15E-05	3,94E-05	5,15E-05	4,06E-05	4,63E-05	3,81E-05	2,09E-05	5,06E-05	5,95E-05	5,17E-05	4,26E-05	4,14E-05	3,82E-05	2,27E-05	9,66E-06	6,60E-07	3,32E-05	0,00035771	0,00019733	0,00010094	0,00023797	0,00019684	0,0002726	0,00031768	0,00018545	0,00014664	0,0001638	0,00015499	0,00014793	0,00022917	0,00019008	0,00023375	0,00037749	0,00026141	0,0004701	0,00059032	0,00045675	0,00028296	0,00027301
Sham 8	0	-1,80E-07	3,91E-06	1,24E-06	5,90E-07	4,49E-06	-2,90E-07	6,68E-06	6,54E-06	7,13E-06	4,16E-06	4,61E-06	5,27E-06	7,95E-06	1,61E-06	-6,24E-06	4,22E-06	-1,75E-06	-4,74E-06	7,71E-06	5,13E-06	-2,42E-06	-1,07E-05	-7,27E-06	-8,62E-06	-1,59E-05	-9,97E-06	0,00015451	4,55E-05	9,34E-06	3,39E-05	3,71E-05	7,65E-05	0,00012227	1,93E-05	1,74E-05	1,85E-05	1,36E-05	1,55E-05	5,45E-05	2,41E-05	3,46E-05	6,42E-05	3,24E-05	0,00019546	0,00034463	0,00027691	4,91E-05	6,04E-05
Sham 9	0	6,63E-06	-7,63E-06	-9,01E-06	1,20E-05	-1,82E-05	-3,53E-06	-6,28E-06	4,83E-06	1,59E-05	5,64E-06	6,95E-06	1,82E-05	1,33E-06	7,31E-06	1,55E-05	2,30E-05	3,38E-05	6,42E-06	2,36E-05	2,63E-05	2,74E-05	3,51E-05	3,56E-05	3,69E-05	7,52E-05	7,51E-05	0,00020821	-6,43E-05	5,41E-06	-2,70E-05	-8,50E-07	0,00010146	0,00016347	5,47E-06	1,91E-05	1,34E-05	2,91E-05	2,64E-05	9,33E-05	6,93E-05	9,30E-05	0,00024063	0,00011022	0,00035701	0,00054366	0,00035758	0,00011622	0,0001363
Sham 10	0	2,66E-05	-8,13E-06	5,24E-06	-1,50E-05	3,88E-05	2,12E-05	-1,80E-05	1,62E-05	3,35E-05	2,02E-05	1,70E-05	3,26E-05	2,79E-05	1,47E-05	2,20E-05	4,40E-05	3,77E-05	7,13E-05	3,92E-05	2,18E-05	4,33E-05	3,64E-05	5,28E-05	4,12E-05	3,26E-05	0,00010778	0,00038697	0,00018991	9,51E-05	0,00016	0,00014531	0,00021444	0,00028114	0,00012386	0,00010832	0,00014074	0,00013258	0,00014303	0,00024667	0,00015357	0,00015985	0,00027734	0,00018879	0,00050297	0,00071428	0,00056207	0,00022995	0,00033121
Sham 11	0	2,49E-05	4,18E-05	2,48E-05	3,84E-05	4,73E-05	4,46E-05	5,72E-05	6,27E-05	4,64E-05	8,02E-05	9,61E-05	1,85E-05	6,81E-05	6,70E-05	9,25E-05	6,30E-05	8,07E-05	7,86E-05	5,16E-05	7,55E-05	7,03E-05	8,94E-05	5,58E-05	1,35E-05	7,50E-07	-2,11E-05	0,00032697	0,00015288	0,00012056	0,00021458	0,00023939	0,00032303	0,00044206	0,00019365	0,00017911	0,00019574	0,00017258	0,00019812	0,00031552	0,00022544	0,00025998	0,00044081	0,00029143	0,00061386	0,00081416	0,00069492	0,00035743	0,00038505
Sham 12	0	-1,05E-05	9,37E-06	-3,62E-05	-2,60E-05	-1,59E-05	-5,31E-06	-1,01E-05	6,11E-06	-1,41E-05	3,08E-05	2,08E-05	7,60E-07	1,58E-05	2,03E-05	1,36E-05	-7,44E-06	3,21E-05	2,45E-05	4,74E-06	1,43E-05	1,38E-05	3,34E-05	-3,49E-05	-2,86E-05	-9,75E-05	-0,0001211	0,00028685	0,00010183	3,40E-05	0,00014782	0,000223	0,00033797	0,00037382	0,00014382	0,00015083	0,00014422	0,00016746	0,00017317	0,00026318	0,0002053	0,00023234	0,0005161	0,00028107	0,000635	0,00081837	0,00059663	0,00027747	0,00029312
Sham 13	0	-1,47E-05	-3,40E-05	-3,37E-05	-2,64E-05	-4,37E-05	-2,84E-05	-2,82E-05	-2,91E-05	-2,72E-06	-2,32E-05	-9,09E-06	-1,33E-05	-6,39E-06	3,54E-06	-8,71E-06	-4,79E-05	-2,74E-05	-2,11E-05	-8,22E-06	-1,03E-05	-6,11E-06	-7,07E-06	-1,42E-05	-1,31E-05	8,67E-06	7,80E-05	0,00043112	0,00013374	2,18E-05	0,00015234	6,22E-05	0,00015943	0,00020863	5,47E-05	2,08E-05	3,60E-05	3,55E-05	4,42E-05	0,00011138	5,97E-05	0,00012844	0,0002743	0,0001549	0,00038411	0,00057716	0,00039832	0,00015096	0,0001246
I/R 1	1	2,02E-05	1,98E-05	1,30E-05	1,08E-05	6,68E-06	1,49E-05	3,08E-05	4,07E-05	1,49E-05	2,53E-05	2,27E-05	2,75E-05	2,36E-05	5,45E-05	9,56E-06	2,98E-05	4,03E-05	3,59E-05	2,80E-05	1,97E-05	3,80E-05	4,32E-05	3,41E-05	7,79E-05	8,27E-05	7,46E-05	0,00028031	6,83E-05	0,00013424	-1,99E-05	-5,35E-06	9,14E-05	0,00019616	6,86E-06	-8,96E-06	1,55E-05	3,96E-05	3,73E-05	0,00010297	3,66E-05	6,70E-05	0,00023045	8,58E-05	0,00037033	0,00049521	0,00039991	0,00011203	0,00013455
I/R 2	1	1,19E-05	3,99E-06	3,05E-06	-6,60E-07	-3,66E-06	3,70E-06	-9,48E-06	-1,10E-07	-1,29E-05	1,20E-06	1,42E-05	3,97E-06	7,00E-07	7,36E-06	2,21E-06	7,97E-06	8,04E-06	1,76E-05	1,78E-05	-6,40E-06	-8,86E-06	1,46E-05	-6,48E-06	-1,56E-05	-2,23E-05	-1,79E-05	0,00019159	3,67E-05	-6,39E-05	1,14E-05	2,82E-05	0,00011917	0,00019006	3,56E-05	9,18E-06	1,74E-05	3,56E-05	5,48E-05	9,19E-05	4,73E-05	5,67E-05	0,00014617	8,87E-05	0,00028137	0,00035545	0,00031954	0,00011829	0,00012262
I/R 3	1	2,80E-07	1,78E-06	-3,17E-06	-1,07E-05	-1,00E-08	6,12E-06	5,30E-06	9,60E-06	9,60E-07	6,16E-06	-2,00E-07	2,56E-06	-5,90E-06	4,14E-06	-1,62E-06	-5,74E-06	7,20E-07	2,70E-06	-1,92E-06	3,71E-06	-6,18E-06	-5,40E-06	-7,31E-06	-2,90E-07	-3,48E-05	-5,22E-05	0,00013141	-2,70E-06	-7,71E-05	1,68E-05	2,98E-05	8,10E-05	0,00013333	1,87E-05	1,76E-05	1,94E-05	3,13E-05	4,17E-05	9,14E-05	4,67E-05	3,83E-05	0,00012095	5,63E-05	0,00020386	0,00029506	0,00024847	9,74E-05	0,00010475
I/R 4	1	1,40E-07	2,64E-05	3,50E-05	1,83E-05	2,04E-05	3,33E-05	1,73E-05	3,27E-05	3,38E-05	3,18E-05	4,58E-05	3,13E-05	5,71E-05	3,64E-05	5,61E-05	7,36E-05	7,92E-05	8,78E-05	6,10E-05	7,05E-05	7,75E-05	0,00010979	0,00010959	0,00010786	0,00016141	0,00020314	0,00031245	0,00014492	0,00021565	4,20E-05	5,60E-05	0,00017317	0,00023167	8,14E-05	6,62E-05	8,87E-05	0,00011532	0,00013943	0,00020035	0,00015732	0,00016067	0,0002351	0,00020194	0,00045427	0,00051146	0,00045202	0,0002465	0,00026433
I/R 5	1	-6,74E-06	-8,54E-06	-6,75E-06	-6,09E-06	8,03E-06	1,68E-06	2,83E-06	3,48E-06	1,12E-05	6,48E-06	2,08E-06	6,78E-06	5,54E-06	1,32E-05	1,95E-05	8,01E-06	1,45E-05	1,12E-05	-2,20E-06	-1,04E-06	4,18E-06	-8,69E-06	-2,04E-05	-2,33E-05	-4,41E-05	-3,51E-05	0,00016784	6,68E-05	2,58E-05	7,79E-05	0,00011477	0,00014656	0,00018183	8,49E-05	7,18E-05	6,52E-05	5,86E-05	7,59E-05	0,00012942	9,37E-05	9,44E-05	0,00020078	0,00011413	0,00026394	0,0003773	0,00029708	0,0001515	0,00015615
I/R 6	1	-2,00E-06	-7,75E-06	-4,30E-06	-8,02E-06	-9,79E-06	1,50E-07	8,54E-06	6,87E-06	5,48E-06	6,41E-06	1,06E-05	1,25E-05	8,97E-06	1,47E-05	2,59E-05	1,64E-05	2,25E-05	1,91E-05	1,62E-05	2,59E-05	1,55E-05	1,86E-05	2,39E-05	4,90E-05	6,38E-05	0,00014312	0,00029866	0,00010401	7,14E-05	0,00012592	7,91E-05	0,00011856	0,00015468	6,28E-05	5,64E-05	6,39E-05	6,10E-05	7,14E-05	9,62E-05	7,80E-05	9,34E-05	0,00014892	0,00011395	0,00027393	0,00035111	0,00028806	0,00013658	0,00015066
I/R 7	1	-7,83E-06	-1,77E-06	-9,32E-06	3,36E-06	-8,84E-06	-1,07E-05	-1,69E-05	-8,64E-06	-3,19E-06	-1,31E-05	-5,28E-06	-9,71E-06	-8,80E-07	-6,16E-06	-9,19E-06	-5,59E-06	-8,40E-06	-2,67E-06	-1,11E-05	-1,14E-05	-2,11E-05	-1,33E-05	-1,90E-05	-2,94E-05	-2,50E-05	-1,71E-05	8,60E-05	1,86E-05	-6,05E-06	2,09E-05	2,81E-05	3,84E-05	6,14E-05	-1,33E-06	-4,90E-07	7,50E-06	1,64E-06	-1,21E-06	2,58E-05	5,09E-06	2,44E-05	4,41E-05	2,35E-05	0,00010683	0,00016429	0,00011797	3,32E-05	4,83E-05
I/R 8	1	1,06E-05	5,14E-06	8,16E-06	7,19E-06	6,37E-06	1,15E-05	6,09E-06	1,07E-05	1,32E-05	5,95E-06	1,92E-05	1,23E-05	1,46E-05	6,95E-06	1,39E-05	1,25E-05	1,28E-05	1,21E-05	2,04E-05	1,54E-05	2,04E-05	2,75E-05	2,06E-05	2,14E-05	2,25E-05	1,93E-05	5,59E-05	-1,18E-05	9,57E-06	-1,81E-05	7,90E-07	3,05E-05	6,53E-05	8,72E-06	1,43E-05	1,21E-05	1,69E-05	1,96E-05	4,36E-05	2,24E-05	3,67E-05	6,22E-05	4,17E-05	0,00012027	0,00016806	0,00014734	5,22E-05	6,47E-05
I/R 9	1	-6,57E-06	1,03E-05	-7,50E-06	-1,80E-06	-6,84E-06	-9,60E-07	-2,41E-06	3,10E-07	-3,05E-06	-1,07E-05	-3,30E-07	1,93E-06	1,43E-05	1,34E-05	1,73E-05	5,71E-06	5,71E-06	1,10E-05	9,06E-06	8,22E-06	5,77E-06	-2,41E-06	-2,30E-06	-7,34E-06	-1,29E-05	2,89E-06	0,00014989	4,98E-05	2,54E-05	3,14E-05	6,90E-05	0,00010309	0,00015365	5,58E-05	3,69E-05	5,27E-05	6,01E-05	6,03E-05	0,00010204	6,35E-05	6,64E-05	0,00011345	7,79E-05	0,00024848	0,00032487	0,00028815	0,00010248	0,00013854
I/R 10	1	-3,84E-05	-1,02E-05	-1,58E-05	-1,12E-05	-3,48E-05	-2,05E-05	-1,65E-05	-3,27E-06	-3,93E-06	6,50E-07	3,58E-06	2,84E-06	1,97E-05	1,78E-05	9,54E-06	4,63E-05	4,39E-06	3,82E-05	3,49E-05	3,99E-05	4,07E-05	5,09E-05	3,38E-05	1,17E-05	-4,50E-07	-7,63E-05	0,00010256	-4,77E-05	-1,57E-05	-6,65E-06	9,42E-05	0,00018819	0,00030311	0,00011155	9,63E-05	0,00012659	0,00013124	0,00014541	0,00021282	0,00016197	0,00017099	0,00033061	0,00020397	0,00053759	0,00069354	0,00059426	0,00029619	0,0003041
I/R 11	1	1,11E-05	2,39E-05	2,00E-05	9,50E-06	3,03E-05	1,30E-05	3,11E-05	5,64E-05	3,31E-05	2,55E-05	2,82E-05	2,36E-05	4,71E-05	4,93E-05	3,89E-05	4,63E-05	3,89E-05	3,39E-05	6,58E-05	3,59E-05	5,39E-05	5,62E-05	4,72E-05	2,55E-05	-3,01E-05	-0,00010974	0,0001157	3,50E-05	-7,10E-07	-4,60E-06	0,00014636	0,000267	0,00033241	0,0001418	0,00013592	0,0001307	0,00014725	0,00015362	0,00022841	0,00018134	0,00021996	0,00038771	0,00023447	0,00059585	0,000733	0,00061111	0,0002787	0,00029254
I/R 12	1	-3,30E-05	-1,79E-05	-1,53E-05	-1,66E-05	-3,59E-05	-1,08E-05	-5,12E-06	1,19E-05	-7,41E-06	-4,19E-06	4,62E-06	2,53E-05	2,33E-05	3,87E-05	-8,40E-07	9,01E-06	2,01E-05	2,41E-05	2,95E-05	-2,30E-07	2,05E-06	1,62E-05	2,28E-06	-4,53E-05	-7,60E-05	-4,32E-05	0,0003806	0,00018184	4,30E-05	0,00024701	0,00027839	0,00034435	0,00037245	0,00017539	0,0001788	0,00018879	0,00020746	0,00019423	0,00026389	0,00022328	0,00025765	0,00044895	0,00029498	0,00057061	0,00074387	0,00064847	0,00034119	0,00037466
I/R 13	1	4,75E-06	-6,54E-06	-9,67E-06	1,76E-06	-2,36E-06	1,82E-06	-6,10E-07	-1,96E-06	-1,96E-06	2,90E-06	2,60E-07	6,36E-06	1,24E-05	1,19E-05	8,48E-06	7,54E-06	1,90E-05	1,22E-05	2,37E-06	9,68E-06	1,27E-05	1,05E-05	4,23E-06	1,24E-05	1,93E-05	6,23E-05	0,0002053	0,00011812	6,11E-05	0,00010859	6,81E-05	0,00010563	0,00013742	6,61E-05	6,13E-05	5,99E-05	4,55E-05	6,83E-05	7,23E-05	6,10E-05	7,83E-05	0,00013585	0,00010956	0,00020164	0,00026627	0,00023088	0,00010804	0,00010525
I/R 14	1	-5,65E-06	3,64E-05	4,14E-06	3,45E-06	3,23E-05	1,28E-05	2,01E-05	2,86E-05	1,94E-05	1,33E-05	3,71E-06	3,92E-05	2,78E-05	3,98E-05	1,62E-05	3,53E-05	7,77E-05	3,43E-05	5,41E-05	5,90E-05	8,15E-05	7,24E-05	7,17E-05	8,44E-05	0,00014803	0,00023871	0,0005366	0,00021134	0,00014841	0,00020615	0,00011484	0,0001711	0,00031317	0,00012083	0,00012144	0,00013061	0,00013268	0,00014758	0,00021938	0,00017968	0,00017821	0,00039536	0,00022687	0,00047967	0,00070991	0,00058111	0,00029246	0,00031198
[truncated: 202 more columns]
