# Supplementary material for: Nuclear Magnetic Resonance Metabolomic Profiling of Mouse Kidney, Urine and Serum Following Renal Ischemia/Reperfusion Injury
Source: PLoS One. 2016 Sep 22;11(9):e0163021. doi: 10.1371/journal.pone.0163021 (PMC5033333; doi:10.1371/journal.pone.0163021)
Supplement: S5 Dataset — (TXT) [file pone.0163021.s005.txt]

Primary ID	$ClassID	9,98	9,94	9,9	9,86	9,82	9,78	9,74	9,7	9,66	9,62	9,58	9,54	9,5	9,46	9,42	9,38	9,34	9,3	9,26	9,22	9,18	9,14	9,1	9,06	9,02	8,98	8,94	8,9	8,86	8,82	8,78	8,74	8,7	8,66	8,62	8,58	8,54	8,5	8,46	8,42	8,38	8,34	8,3	8,26	8,22	8,18	8,14	8,1
Sham 1	0	-9,57E-05	-8,44E-05	-8,43E-05	-8,70E-05	-8,54E-05	-5,73E-05	-8,49E-05	-0,00011812	1,64E-05	-4,57E-05	-5,84E-05	1,09E-05	-4,33E-05	-2,27E-05	-4,14E-05	-4,84E-05	-2,33E-05	-1,78E-05	-1,47E-05	-2,72E-05	1,53E-05	1,14E-05	2,92E-06	-2,95E-05	-1,39E-05	-3,71E-05	0,00052028	5,14E-05	4,53E-05	2,53E-05	1,81E-05	0,00015621	0,00058291	0,00019337	0,00011083	5,66E-05	4,70E-05	2,88E-05	0,00082973	0,00013839	0,00014703	0,00043098	0,00016771	0,0006713	0,00129457	0,00132993	0,00035028	0,00032692
Sham 2	0	-6,52E-06	-2,56E-05	-8,25E-06	3,90E-07	-1,73E-05	-3,99E-05	-1,32E-05	-3,62E-05	5,56E-05	5,08E-06	-1,50E-06	1,48E-05	1,26E-06	4,79E-06	-4,78E-06	1,66E-05	1,10E-05	1,57E-05	-1,52E-06	-2,03E-06	1,41E-05	1,49E-05	-6,00E-07	1,01E-06	1,41E-05	5,34E-05	0,00043073	3,67E-05	3,90E-05	2,41E-05	3,03E-05	0,00020092	0,00035666	9,80E-05	2,02E-05	4,23E-05	2,86E-05	7,88E-05	0,0007151	8,74E-05	8,61E-05	0,00033375	0,0001592	0,00060676	0,00100175	0,00078281	0,00014719	0,00016795
Sham 3	0	-1,10E-05	-1,73E-05	-5,74E-06	-2,21E-05	-2,48E-05	-3,40E-05	-3,73E-05	-2,39E-05	-4,03E-05	-1,13E-05	3,79E-06	-2,26E-05	-1,20E-05	-9,60E-06	-6,66E-06	-2,01E-05	-1,31E-05	9,00E-08	-6,44E-06	-9,48E-06	-1,19E-05	-2,28E-06	-2,28E-05	-1,39E-05	9,12E-06	-1,77E-05	0,00020096	-2,91E-05	4,90E-07	-2,21E-05	-1,08E-05	0,00011223	0,00013203	-2,48E-05	-4,74E-06	-2,60E-05	-7,50E-06	-3,29E-06	7,21E-05	8,32E-06	4,88E-05	0,00010914	6,90E-05	0,00032707	0,00048598	0,00032797	1,60E-05	3,95E-05
Sham 4	0	-0,00103812	-0,00103913	-0,0010449	-0,00103332	-0,00105747	-0,00105401	-0,00104428	-0,00105566	-0,00104917	-0,00104765	-0,0010727	-0,00105226	-0,0010833	-0,00109415	-0,00107198	-0,00108028	-0,00110013	-0,00107078	-0,00108338	-0,00107929	-0,00110563	-0,00107938	-0,00108443	-0,00110435	-0,00109726	-0,00109644	-0,00078433	-0,00108337	-0,00109077	-0,00108084	-0,00111601	-0,00097174	-0,00089611	-0,00110716	-0,00113282	-0,00111402	-0,00111356	-0,00109006	-0,000979	-0,00111411	-0,00106777	-0,00096122	-0,00105675	-0,00071923	-0,00041217	-0,0005856	-0,00103412	-0,00102114
Sham 5	0	-0,00014361	-0,00020966	-0,00017968	-0,00019995	-0,00016076	-0,00017011	-0,00018208	-0,00018128	-0,00019716	-0,000177	-0,00016926	-0,0002005	-0,00019427	-0,00019309	-0,00022624	-0,00021485	-0,00021934	-0,00020098	-0,00021078	-0,00023156	-0,00022164	-0,00021345	-0,0002166	-0,0002169	-0,00020191	-0,0001796	-2,67E-05	-0,00027226	-0,00022406	-0,00022962	-0,00020406	-7,65E-05	-9,80E-05	-0,00026478	-0,00024767	-0,00027486	-0,00023257	-0,00023345	-0,00012749	-0,0001977	-0,00019688	-0,00014107	-0,00017202	0,0001706	0,00042423	7,82E-05	-0,00025285	-0,00022008
Sham 6	0	-5,91E-06	-1,38E-05	-1,71E-05	-6,66E-06	-7,45E-06	-6,15E-06	-1,09E-05	-1,71E-05	-2,27E-05	-2,12E-05	-2,09E-05	-1,79E-05	-1,69E-05	-1,85E-05	-1,51E-05	-1,97E-05	-1,70E-05	-1,03E-05	-3,36E-05	-1,48E-05	-1,54E-05	-1,89E-05	-7,83E-06	-2,63E-05	-1,75E-05	-3,60E-06	0,00014489	-1,27E-05	-8,05E-06	-1,35E-05	-1,36E-05	6,51E-05	9,20E-05	-1,14E-05	-1,33E-05	-2,04E-05	-8,27E-06	-7,06E-06	2,70E-05	5,81E-06	5,55E-06	0,00011373	2,41E-05	0,00018611	0,00029219	0,00021386	4,15E-05	4,99E-05
Sham 7	0	-5,93E-06	2,69E-06	-1,36E-05	-1,13E-05	-6,19E-06	1,01E-05	-6,79E-06	-1,12E-05	-1,78E-05	-1,69E-05	-1,88E-05	-1,09E-05	-5,64E-06	-2,90E-07	-5,60E-06	-1,44E-05	-2,95E-06	-2,86E-06	-1,07E-06	-5,13E-06	-1,73E-05	-7,00E-06	6,70E-07	1,33E-06	-5,40E-07	-8,21E-06	0,00014732	7,69E-06	-1,60E-07	2,25E-06	7,30E-06	5,53E-05	0,00011582	-4,90E-07	9,20E-07	-1,71E-06	5,38E-06	1,46E-05	0,00014506	9,93E-06	3,68E-05	0,00011029	4,02E-05	0,00020222	0,00041933	0,00043137	7,54E-05	5,79E-05
Sham 8	0	1,11E-05	-1,09E-05	-7,38E-06	-1,51E-05	-7,07E-06	-1,03E-05	-7,84E-06	-5,94E-06	-1,25E-05	6,13E-06	-4,69E-06	-1,14E-05	-1,29E-05	-6,89E-06	-1,11E-05	-1,34E-05	-5,24E-06	-1,64E-05	-9,51E-06	-1,82E-05	-1,42E-05	-1,36E-05	-3,02E-05	-2,61E-05	-1,84E-05	-4,15E-05	0,0001784	9,57E-06	4,46E-06	-3,05E-06	1,36E-06	4,03E-05	0,00017726	-9,20E-07	-2,40E-05	-3,12E-06	-3,19E-05	-2,67E-05	0,00038195	1,71E-05	5,53E-06	0,00010165	-1,19E-05	0,00018093	0,00043961	0,00071634	0,00013026	9,17E-05
Sham 9	0	-2,08E-05	-1,08E-05	-6,50E-06	-1,81E-05	-6,96E-06	-3,23E-05	-1,18E-05	-6,20E-07	-6,06E-06	2,23E-05	2,80E-06	-6,57E-06	1,56E-05	6,30E-07	-9,00E-07	2,15E-05	-6,40E-06	2,62E-05	7,09E-06	2,95E-05	4,38E-05	2,70E-05	1,92E-05	1,54E-05	5,64E-05	5,93E-05	0,00049488	1,81E-05	5,41E-05	7,07E-05	6,59E-05	0,00030326	0,00034957	4,33E-05	8,18E-05	9,63E-05	9,04E-05	0,00012262	0,00043827	0,00012866	0,00018066	0,0004184	0,00016862	0,00073228	0,00109827	0,00121489	0,00037761	0,00022821
Sham 10	0	-3,75E-05	-4,47E-05	-3,34E-05	-1,76E-05	-4,95E-05	-1,82E-05	-4,30E-05	3,02E-06	1,75E-05	-5,19E-06	-2,14E-05	-1,51E-05	1,16E-05	-7,22E-06	1,47E-05	7,87E-06	3,65E-05	1,10E-05	3,86E-05	2,33E-05	5,20E-05	1,99E-05	2,83E-05	6,27E-05	2,20E-05	3,03E-05	0,00062007	0,00015843	7,94E-05	0,00010703	9,67E-05	0,00023409	0,00051402	8,61E-05	0,00012785	0,00012969	0,00011849	0,0001446	0,00031499	0,00021259	0,00020615	0,00059389	0,00023334	0,00073677	0,00119631	0,00102992	0,00041062	0,00042385
I/R 7	1	-0,000291	-0,0002998	-0,00028398	-0,00031385	-0,00027911	-0,00030732	-0,00029806	-0,00029224	-0,00028189	-0,00028353	-0,00026312	-0,00027983	-0,00028454	-0,00029631	-0,00029383	-0,00030438	-0,00026668	-0,00029309	-0,0002757	-0,00032022	-0,00029509	-0,00026181	-0,00027237	-0,00030374	-0,00027516	-0,00026041	5,68E-05	-0,00028525	-0,00024996	-0,00021338	-0,00025129	-9,84E-05	-2,51E-05	-0,00028938	-0,00026851	-0,00025884	-0,00027521	-0,00023119	-0,00015891	-0,00022291	-0,00022824	-7,76E-06	-0,00017388	0,00017834	0,00026532	9,19E-05	-0,00019109	-0,00015619
I/R 8	1	-3,60E-07	-8,59E-06	-1,36E-05	-1,33E-05	-1,20E-05	-1,32E-05	1,23E-06	7,01E-06	1,80E-07	-3,24E-06	7,22E-06	-3,45E-06	-1,13E-05	6,72E-06	7,36E-06	2,12E-05	2,15E-05	2,72E-05	7,68E-06	9,83E-06	3,06E-05	3,00E-05	1,12E-05	7,15E-06	2,95E-05	3,49E-05	0,00019964	4,77E-05	3,76E-05	4,79E-05	4,66E-05	0,00010397	0,00015907	6,21E-05	3,90E-05	5,76E-05	5,59E-05	7,03E-05	0,00012042	9,34E-05	0,00010493	0,00023761	0,00011597	0,00033946	0,00051337	0,00041456	0,00016865	0,00015795
I/R 9	1	0,00017506	0,00016876	0,00018985	0,00018501	0,00018887	0,00018122	0,00020025	0,00019171	0,00020417	0,00018379	0,00019466	0,00018183	0,00020831	0,00019448	0,00019867	0,00018804	0,00019195	0,00020868	0,00020325	0,00019618	0,00017951	0,00020233	0,00018451	0,00018448	0,00023321	0,00024549	0,00046408	0,00020921	0,00019889	0,00020146	0,00024192	0,00035059	0,00038663	0,00020591	0,00020504	0,00023754	0,00021236	0,00022852	0,00034619	0,00025735	0,00028276	0,00038751	0,00031147	0,00061055	0,00079114	0,00062162	0,00026614	0,00028657
I/R 10	1	0,00030918	0,00034582	0,00034341	0,00033916	0,00034533	0,00031252	0,00034773	0,00034333	0,00033406	0,0003363	0,0003356	0,0003528	0,00034676	0,0003171	0,00034596	0,00034421	0,00035921	0,00033312	0,00033816	0,00035064	0,00034712	0,00036375	0,00035625	0,00036002	0,00038525	0,00040343	0,00055588	0,00034191	0,00032107	0,00035129	0,0003708	0,00054649	0,00049489	0,00035681	0,00034496	0,00033712	0,00041043	0,00042974	0,00051368	0,00043614	0,00047647	0,00058518	0,0004721	0,00083137	0,00108858	0,00070783	0,00037118	0,00046761
I/R 11	1	-9,57E-05	-0,00010282	-9,04E-05	-7,93E-05	-8,78E-05	-7,34E-05	-9,55E-05	-5,41E-05	-5,52E-05	-6,85E-05	-4,69E-05	-9,89E-05	-6,83E-05	-7,42E-05	-0,00010217	-6,77E-05	-7,14E-05	-5,02E-05	-6,05E-05	-6,89E-05	-6,76E-05	-6,55E-05	-7,93E-05	-8,57E-05	-7,14E-05	-3,03E-05	0,00015765	-3,67E-06	-3,41E-05	-1,54E-05	-5,06E-05	6,04E-05	0,00012904	-4,22E-05	-5,53E-05	-3,54E-06	-2,32E-05	-5,69E-06	7,99E-05	2,19E-05	2,95E-05	0,00013505	7,30E-05	0,00031112	0,00048189	0,00034627	6,66E-05	0,00012717
I/R 1	1	-1,32E-05	5,31E-06	1,50E-06	-1,34E-05	-1,31E-05	-9,77E-06	-1,41E-05	-8,80E-07	2,52E-06	-9,71E-06	-1,67E-06	-1,46E-05	4,40E-07	-7,85E-06	-1,19E-05	-1,45E-06	-1,40E-07	-1,58E-05	-1,12E-05	-1,06E-05	-1,15E-05	-2,93E-06	-1,91E-05	-1,73E-05	-2,14E-05	-2,85E-06	0,00014215	7,38E-06	2,20E-07	1,49E-05	-2,70E-06	3,65E-05	0,0001212	3,90E-07	1,70E-06	9,08E-06	1,22E-05	3,03E-06	4,84E-05	8,25E-06	2,39E-05	9,19E-05	3,78E-05	0,00017091	0,00028612	0,00023861	4,11E-05	4,68E-05
I/R 2	1	-5,08E-06	-1,69E-05	-8,66E-06	-1,33E-05	-4,46E-06	-5,29E-06	-1,03E-05	-1,19E-05	8,90E-07	1,69E-06	-6,20E-06	-8,89E-06	-6,33E-06	-1,02E-05	-8,33E-06	-1,02E-05	-3,55E-06	-7,51E-06	-7,42E-06	-1,64E-05	-1,35E-05	2,80E-07	-1,22E-05	-1,75E-05	-9,40E-06	1,51E-06	0,00010112	-1,01E-05	2,09E-06	-9,70E-07	-8,63E-06	4,87E-05	7,85E-05	7,72E-06	2,03E-06	7,94E-06	8,54E-06	1,03E-05	5,25E-05	2,38E-05	3,12E-05	9,87E-05	4,71E-05	0,00016621	0,00023194	0,00018589	6,45E-05	6,75E-05
I/R 3	1	-2,17E-06	-7,37E-06	-1,50E-05	-2,88E-06	-1,01E-05	-1,53E-05	-2,77E-06	-1,01E-05	-7,09E-06	-1,29E-05	-1,74E-05	-1,50E-05	-7,14E-06	-9,09E-06	-9,35E-06	-5,91E-06	-7,92E-06	-7,14E-06	-7,45E-06	-5,92E-06	-1,67E-06	-3,80E-06	-1,37E-05	-2,49E-06	2,14E-06	5,34E-06	0,00016567	1,24E-05	1,17E-05	1,38E-05	1,36E-05	7,56E-05	0,00012893	1,23E-05	1,74E-05	1,05E-05	1,69E-05	2,72E-05	0,00018999	4,52E-05	5,65E-05	9,78E-05	4,42E-05	0,00020039	0,00031746	0,00066736	0,00016099	7,12E-05
I/R 4	1	-9,20E-07	-1,32E-05	-1,75E-05	-2,19E-06	-1,16E-05	-1,61E-05	-1,22E-05	-1,41E-05	-5,79E-06	-7,44E-06	-1,17E-05	-4,13E-06	-8,15E-06	-1,04E-05	-1,33E-05	1,00E-08	5,67E-06	-4,76E-06	-1,84E-05	-2,44E-06	2,10E-06	-3,89E-06	-4,21E-06	-3,20E-06	-9,61E-06	4,34E-06	0,00011309	8,00E-07	1,42E-06	-3,10E-07	2,33E-06	6,91E-05	9,56E-05	4,85E-06	2,73E-06	3,03E-06	1,44E-05	2,76E-05	6,23E-05	3,14E-05	2,75E-05	0,00011573	5,34E-05	0,00018122	0,00026762	0,0002039	6,76E-05	7,40E-05
I/R 5	1	-2,26E-05	-2,69E-05	-2,64E-05	-3,72E-05	-4,10E-05	-2,34E-05	-4,97E-05	-1,59E-05	-3,08E-05	-2,51E-05	-3,61E-05	-3,86E-05	-8,43E-06	-2,51E-05	-2,68E-05	-1,58E-05	-2,18E-05	-3,26E-05	-2,69E-05	-2,04E-05	-3,74E-05	-3,51E-05	-2,88E-05	-2,37E-05	-1,80E-06	-2,14E-05	0,0001453	-4,01E-05	-2,49E-05	-1,99E-05	-2,60E-05	6,46E-05	7,55E-05	-3,65E-05	-3,23E-05	-1,16E-05	-4,02E-06	2,02E-06	7,83E-05	1,24E-05	3,64E-05	0,00014757	4,20E-05	0,00028294	0,00038806	0,0002496	5,24E-05	8,42E-05
I/R 6	1	2,21E-06	-1,71E-05	3,04E-06	-1,14E-05	-1,45E-05	-1,91E-06	1,03E-05	-5,94E-06	-5,79E-06	9,13E-06	-9,18E-06	-6,10E-06	-1,94E-05	-9,76E-06	-1,46E-05	-1,27E-05	1,88E-05	-9,48E-06	-3,21E-06	-1,47E-05	1,03E-05	-9,39E-06	-1,06E-05	-2,83E-06	1,89E-05	1,74E-05	0,00020431	1,16E-05	3,41E-06	3,07E-05	2,30E-05	0,00013515	0,00017462	1,28E-05	-4,13E-06	2,61E-05	1,04E-05	4,94E-05	0,00013905	5,04E-05	6,99E-05	0,00017312	8,68E-05	0,0003155	0,00050946	0,00040735	0,00011328	0,00010871
[truncated: 202 more columns]
