# Supplementary material for: Nuclear Magnetic Resonance Metabolomic Profiling of Mouse Kidney, Urine and Serum Following Renal Ischemia/Reperfusion Injury
Source: PLoS One. 2016 Sep 22;11(9):e0163021. doi: 10.1371/journal.pone.0163021 (PMC5033333; doi:10.1371/journal.pone.0163021)
Supplement: S6 Dataset — (TXT) [file pone.0163021.s006.txt]

Primary ID	$ClassID	9,98	9,94	9,9	9,86	9,82	9,78	9,74	9,7	9,66	9,62	9,58	9,54	9,5	9,46	9,42	9,38	9,34	9,3	9,26	9,22	9,18	9,14	9,1	9,06	9,02	8,98	8,94	8,9	8,86	8,82	8,78	8,74	8,7	8,66	8,62	8,58	8,54	8,5	8,46	8,42	8,38	8,34	8,3	8,26	8,22	8,18	8,14	8,1
Sham 1	0	1,08E-05	9,18E-06	-8,12E-06	4,08E-05	-8,41E-06	5,40E-07	3,27E-05	2,59E-05	1,96E-06	1,79E-05	2,51E-05	3,25E-05	3,97E-05	4,37E-05	2,88E-05	5,33E-05	3,69E-05	3,49E-05	6,50E-05	5,12E-05	7,22E-05	6,32E-05	8,51E-05	5,42E-05	9,17E-05	0,00010164	0,00035421	7,82E-05	8,14E-05	0,00010794	8,40E-05	0,00025153	0,00023102	7,99E-05	0,00010332	0,00010965	9,61E-05	0,00011047	0,00046951	9,84E-05	0,00011462	0,00015569	0,00016704	0,00038252	0,00065874	0,00043318	0,00012545	0,00022083
Sham 2	0	2,99E-05	4,89E-05	4,58E-05	2,53E-05	5,94E-05	0,00010269	7,70E-05	4,52E-05	4,71E-05	0,00013351	9,88E-05	0,00010682	9,98E-05	0,0001797	0,00012374	0,00010686	0,00013937	0,0001177	0,00017027	0,00013491	0,00017279	0,00019631	0,0002113	0,00021875	0,00017482	0,00020808	0,0006638	0,00019459	0,00025298	0,00020328	0,00024824	0,00044211	0,00055776	0,00027278	0,00022546	0,00030083	0,00034492	0,00038626	0,00190353	0,00027438	0,00036979	0,00047331	0,00039202	0,0008539	0,00115241	0,00138437	0,00071132	0,0004738
Sham 3	0	3,50E-06	4,18E-05	2,48E-05	5,79E-05	2,77E-06	3,73E-05	4,93E-05	2,67E-05	6,58E-05	5,75E-05	8,22E-05	8,15E-05	5,86E-05	9,47E-05	9,05E-05	0,00010353	0,00013688	0,00012487	9,80E-05	0,00012033	0,00010768	0,00012964	0,00012908	0,00015792	0,0001861	0,00018478	0,00059305	0,00017813	0,00019037	0,00019311	0,00020881	0,00036628	0,00049723	0,00023785	0,00023383	0,00021098	0,00025877	0,00029587	0,00173561	0,00029615	0,00034851	0,00039992	0,00036551	0,00066139	0,00086047	0,00135133	0,00063967	0,00035739
Sham 4	0	-7,67E-06	-3,56E-06	-1,82E-05	-7,18E-06	-2,13E-05	-3,32E-06	-1,76E-05	-2,15E-05	-2,10E-05	-2,30E-05	-2,23E-05	2,13E-05	-3,24E-05	-1,42E-05	-2,16E-05	1,89E-05	1,43E-05	5,02E-05	5,02E-06	3,03E-05	1,11E-05	5,82E-05	1,02E-05	1,34E-05	2,97E-05	5,15E-05	0,00050168	3,95E-05	1,46E-05	4,03E-05	7,05E-05	0,00025082	0,0003225	7,01E-05	1,56E-05	4,24E-05	4,49E-05	9,01E-05	0,00063676	6,70E-05	8,94E-05	0,00016075	0,00013259	0,00051992	0,00071311	0,00056741	9,51E-05	0,00013669
Sham 5	0	-4,85E-05	-1,63E-05	-1,55E-05	-5,79E-05	-4,53E-05	-2,54E-05	-4,63E-05	-4,01E-05	-2,29E-05	-2,85E-05	7,41E-06	3,23E-06	-3,56E-05	-1,28E-05	1,08E-05	-2,37E-06	-4,66E-06	-8,47E-06	1,63E-05	-1,02E-05	-3,52E-05	-1,60E-05	-3,93E-05	-2,61E-06	-9,26E-06	2,09E-05	0,00038933	3,50E-05	2,10E-05	2,50E-05	-1,24E-05	0,00017397	0,00028694	1,66E-05	-1,58E-05	-5,34E-06	2,02E-05	6,05E-06	0,00126335	5,08E-05	7,21E-05	6,55E-05	7,37E-05	0,00035014	0,0007087	0,00060313	0,00032495	0,00012404
Sham 6	0	-1,80E-05	-4,49E-06	8,34E-06	-1,17E-05	-8,28E-06	-7,90E-06	-1,90E-05	-9,73E-06	1,36E-06	-2,62E-06	-6,70E-06	2,46E-06	6,26E-06	-2,18E-06	3,66E-06	-2,55E-05	-7,56E-06	-2,58E-05	-1,09E-05	-1,50E-05	-2,06E-05	4,21E-06	-4,56E-05	2,18E-06	4,27E-06	3,75E-05	0,00034694	-1,31E-06	1,55E-05	2,25E-05	1,79E-05	0,00017577	0,00026034	-6,07E-06	1,19E-05	1,52E-05	3,43E-05	2,46E-05	0,000471	3,41E-05	3,63E-05	9,81E-05	5,65E-05	0,00037797	0,00061629	0,00050508	6,55E-05	0,00011509
Sham 7	0	-2,25E-05	-3,71E-05	-1,78E-05	-5,37E-05	-4,57E-05	-1,99E-05	-8,44E-06	-9,34E-06	-2,16E-05	-4,53E-05	-1,29E-05	-2,14E-05	-4,96E-05	-2,42E-05	-2,88E-05	-2,84E-05	-3,88E-05	-4,80E-06	-3,96E-05	-2,98E-05	-1,56E-05	-2,01E-05	-3,54E-05	-7,12E-06	-1,69E-05	-1,99E-05	0,00020746	-1,79E-05	-2,70E-06	1,54E-05	-5,37E-06	0,000118	0,00015666	-2,43E-05	-1,47E-05	-1,73E-05	1,73E-06	7,29E-06	0,00098058	1,51E-05	6,60E-07	-2,27E-06	4,19E-05	0,00024071	0,00050008	0,00038689	2,71E-05	4,92E-05
Sham 8	0	-2,48E-05	-7,67E-06	-1,81E-05	3,34E-06	-2,85E-06	-6,42E-06	-1,95E-05	1,00E-07	-3,85E-06	-1,52E-05	-9,98E-06	-2,50E-05	-1,37E-05	-7,66E-06	-9,95E-06	-1,58E-05	-1,81E-05	-1,63E-05	-3,08E-05	-2,14E-05	-2,79E-05	-2,80E-07	-1,24E-05	-2,84E-05	-1,48E-06	1,94E-06	0,00022855	8,64E-06	-7,55E-06	-4,11E-05	-1,53E-05	6,31E-05	0,00017235	-1,15E-05	-3,10E-05	-2,25E-05	-2,94E-05	-3,63E-05	0,00045824	1,33E-05	4,05E-06	1,87E-05	-6,48E-06	0,00014891	0,00041035	0,00038834	4,38E-05	3,02E-05
Sham 9	0	-1,55E-06	-2,02E-05	2,95E-05	-9,00E-06	1,25E-05	-1,93E-05	-3,12E-05	1,37E-05	1,16E-05	6,00E-07	5,43E-05	-5,57E-06	1,53E-05	2,28E-05	1,78E-05	1,76E-05	4,97E-05	1,45E-05	4,66E-05	3,48E-05	4,25E-05	5,10E-05	4,75E-05	2,19E-05	4,77E-05	9,74E-05	0,0004182	7,49E-05	6,61E-05	6,01E-05	3,01E-05	0,0002219	0,00034652	7,90E-05	7,15E-05	7,48E-05	8,73E-05	7,46E-05	0,00145003	0,00011426	0,00011321	0,00013683	0,00011945	0,00039864	0,00059304	0,00059135	0,00060249	0,0001722
Sham 10	0	-1,59E-05	7,22E-06	-3,37E-06	3,64E-06	-8,15E-06	-1,19E-05	-1,81E-06	1,26E-05	6,14E-06	-3,84E-05	-4,36E-05	-1,51E-05	-5,12E-06	-9,19E-06	-9,10E-06	-2,18E-06	1,49E-05	-1,90E-05	2,49E-06	-1,07E-05	-1,65E-05	5,92E-06	6,00E-06	1,00E-07	4,52E-06	7,58E-06	0,00030293	-4,08E-06	-2,52E-05	2,00E-05	4,92E-05	0,00011363	0,0002094	4,64E-06	1,72E-05	1,55E-05	4,04E-05	3,38E-05	0,00124886	1,80E-05	2,82E-05	6,46E-05	5,56E-05	0,00030418	0,00046448	0,00036443	0,00030841	5,91E-05
Sham 11	0	6,85E-05	-5,52E-05	1,58E-05	-4,68E-05	2,75E-05	-2,74E-05	-3,11E-05	-2,00E-05	-2,94E-05	1,05E-05	-4,17E-05	-7,06E-05	-5,49E-05	8,13E-06	0,00017576	1,37E-05	7,03E-05	4,92E-05	-2,96E-05	-1,04E-05	-3,00E-05	1,44E-05	2,60E-05	7,81E-05	1,09E-05	1,63E-05	0,00020632	-7,13E-06	-7,21E-06	1,37E-05	3,67E-05	0,00023881	0,00018623	0,00010043	6,69E-05	-2,40E-05	2,58E-05	2,48E-05	0,00047004	5,29E-05	8,92E-06	0,00011054	0,00010328	0,00024091	0,00065184	0,00010492	0,00010477	0,000123
I/R 6	1	3,18E-05	4,71E-05	2,30E-05	4,29E-05	3,34E-05	6,28E-05	5,86E-05	5,85E-05	6,62E-05	6,96E-05	6,77E-05	7,22E-05	7,64E-05	5,68E-05	7,92E-05	8,99E-05	9,82E-05	0,00010816	0,00010035	0,00012498	0,00012386	0,00012304	0,00012637	0,00015802	0,0001561	0,00014634	0,00042941	0,00016717	0,00013631	0,0001834	0,00017727	0,00032619	0,00038448	0,00020174	0,00020535	0,00021452	0,00021482	0,00026798	0,00083873	0,00024563	0,00029883	0,00045562	0,00031797	0,00060759	0,00077585	0,00061854	0,00036527	0,00035235
I/R 7	1	-9,80E-07	3,97E-05	4,31E-05	2,48E-05	4,04E-05	3,15E-05	4,32E-05	6,26E-05	8,03E-05	6,30E-05	6,04E-05	5,64E-05	3,96E-05	5,91E-05	0,0001007	7,28E-05	0,00014418	6,95E-05	8,66E-05	0,00010457	8,26E-05	7,44E-05	8,22E-05	9,88E-05	0,00012094	0,00016058	0,00052119	0,00013204	0,00016527	0,00016537	0,00018711	0,00038012	0,00041646	0,00017571	0,0002085	0,00019637	0,00022873	0,00025168	0,00111463	0,00019986	0,00027964	0,00042142	0,00029694	0,00064586	0,00085343	0,00072756	0,00032113	0,00032624
I/R 8	1	-4,26E-06	-2,31E-05	-2,23E-05	-2,37E-05	-2,80E-05	-2,93E-05	-1,15E-06	-1,22E-05	7,94E-06	1,09E-05	8,71E-06	-8,52E-06	4,45E-05	-1,49E-06	1,14E-05	-1,65E-05	3,20E-05	8,66E-06	3,54E-05	2,21E-05	2,22E-05	3,57E-05	2,95E-05	-8,94E-06	4,59E-05	7,46E-05	0,00049296	-3,55E-06	3,17E-05	5,98E-05	8,34E-05	0,00026202	0,00033247	3,75E-05	4,38E-05	6,59E-05	0,00011383	0,00018567	0,00186698	3,20E-05	0,00010536	0,00028621	0,00018171	0,00061586	0,00090701	0,00151817	0,00067776	0,00011791
I/R 9	1	-2,65E-05	-9,20E-06	1,07E-05	-8,86E-06	4,04E-06	-1,28E-05	3,16E-05	-1,38E-05	1,73E-05	3,34E-05	-2,30E-05	1,17E-06	2,71E-05	6,80E-05	4,99E-05	1,02E-05	3,84E-05	1,51E-05	3,35E-05	3,23E-05	4,48E-06	3,89E-06	2,86E-05	2,75E-05	2,82E-05	6,38E-05	0,00056101	1,22E-05	8,79E-05	6,19E-05	8,74E-05	0,00032124	0,00042486	2,04E-05	4,53E-05	3,32E-05	5,44E-05	7,37E-05	0,00059487	7,95E-05	8,88E-05	0,00022176	0,00015883	0,00055598	0,00066492	0,00051851	0,00011726	0,00018609
I/R 10	1	2,01E-06	-8,50E-07	-7,19E-06	-8,38E-06	-1,81E-05	1,66E-05	2,17E-05	9,85E-06	4,60E-05	1,84E-05	9,73E-06	1,25E-05	7,24E-06	2,56E-05	3,53E-05	4,39E-05	9,96E-06	5,67E-05	5,14E-05	4,56E-05	4,95E-05	9,11E-05	5,32E-05	2,51E-05	6,17E-05	0,0001012	0,0004385	3,87E-05	6,94E-05	0,00011503	0,00014	0,00031343	0,00033136	0,00011466	0,00010954	0,00010038	0,00018345	0,00024934	0,00310264	-7,41E-06	7,41E-05	0,00015743	0,00013259	0,00053648	0,00097558	0,00142614	0,00103288	0,00016263
I/R 1	1	9,83E-06	4,89E-06	-2,17E-05	-7,64E-06	-7,07E-06	-2,88E-05	-2,93E-06	1,09E-06	-6,21E-06	-3,12E-06	2,60E-07	5,16E-06	-1,87E-06	-3,06E-05	-2,77E-05	-2,86E-05	1,10E-05	2,08E-05	-6,91E-06	-1,29E-05	1,53E-05	6,78E-06	-2,95E-06	-2,87E-05	-2,21E-05	4,69E-06	0,00022801	3,49E-05	-1,66E-05	1,00E-06	-1,04E-05	7,79E-05	0,0001655	8,04E-06	-1,02E-05	7,76E-06	-5,86E-06	-3,41E-06	0,00108085	7,71E-05	4,61E-05	6,62E-05	3,65E-05	0,00024034	0,00037267	0,00038645	0,00027565	8,42E-05
I/R 2	1	-2,78E-05	-3,41E-06	-1,60E-05	-9,89E-06	-1,03E-05	-1,70E-05	-2,91E-05	-3,49E-05	-4,28E-05	-2,23E-05	-2,44E-05	-3,92E-05	-4,40E-05	1,69E-06	-3,86E-05	-2,94E-05	-4,42E-05	-1,53E-05	-4,55E-05	-5,99E-05	-4,44E-05	-1,73E-05	-6,23E-05	-5,54E-05	-6,93E-05	-2,92E-05	0,00024835	-1,98E-05	-3,32E-05	-3,08E-05	-4,63E-05	2,95E-05	0,00017778	-9,47E-06	-1,82E-05	-2,85E-05	-1,85E-05	-3,73E-05	0,00058666	3,38E-05	4,64E-06	2,48E-05	7,30E-06	0,00028596	0,00030064	0,0003052	0,00012216	5,53E-05
I/R 3	1	-2,79E-05	-1,25E-05	-2,90E-07	-7,98E-06	-3,34E-06	4,31E-06	-9,65E-06	3,17E-05	-2,99E-06	6,55E-06	2,05E-05	6,03E-06	-5,77E-06	-1,43E-05	1,40E-05	-1,24E-05	7,03E-06	7,00E-05	-1,88E-05	-4,48E-06	4,07E-06	2,10E-05	2,39E-05	2,12E-05	1,67E-05	0,00010975	0,00025705	0,00010799	1,18E-05	2,31E-05	3,56E-05	0,00011833	0,00020606	4,09E-05	3,23E-05	4,61E-05	5,53E-05	6,24E-05	0,00050529	8,96E-05	0,0001	0,00012149	0,00012795	0,00034487	0,00028884	0,00029159	0,00018424	0,00016508
I/R 4	1	3,94E-05	3,57E-05	1,50E-05	2,14E-05	4,07E-05	5,06E-05	5,54E-05	9,64E-05	4,18E-05	5,94E-05	5,15E-05	9,41E-05	0,00010457	0,00011659	0,00011637	0,00013224	0,00013099	0,00015216	0,00011095	0,00012541	0,0001391	0,00017783	0,00016204	0,00018398	0,00014526	0,000194	0,00058922	0,00015546	0,00013531	0,00020236	0,0002276	0,00046025	0,00042663	0,00025692	0,00026748	0,00032052	0,00037066	0,00052587	0,00281703	0,00015904	0,00034499	0,00047814	0,00047848	0,00095369	0,00158856	0,00239408	0,00218641	0,0001701
I/R 5	1	4,90E-05	4,40E-05	2,01E-05	4,12E-05	7,01E-05	6,97E-05	8,62E-05	6,39E-05	5,82E-05	7,67E-05	4,49E-05	7,04E-05	8,30E-05	7,08E-05	0,00011077	9,95E-05	0,00011075	0,00011097	0,00010851	0,00010306	0,00010079	0,00012141	0,00013034	0,00011631	0,00015494	0,00014451	0,00040658	0,00013492	0,00015422	0,00015528	0,00016807	0,00032081	0,00034262	0,00015358	0,00015379	0,00020054	0,000213	0,00024182	0,00089443	0,00022918	0,0002742	0,00030075	0,00029416	0,00059122	0,00060797	0,00055283	0,0008374	0,00036645
Sham 12	0	-2,16E-05	-7,91E-06	-3,31E-06	-1,10E-05	-1,80E-05	-7,01E-06	-6,84E-06	3,23E-06	3,89E-06	2,64E-06	1,20E-06	-5,50E-07	-2,58E-06	-4,22E-06	-5,64E-06	-8,90E-07	1,30E-05	5,55E-06	1,87E-06	-2,30E-07	2,93E-06	5,43E-06	6,36E-06	6,90E-06	1,62E-06	8,02E-06	0,00018958	9,71E-06	9,62E-06	2,34E-05	2,71E-05	0,00011726	0,00013205	1,77E-05	2,79E-05	2,62E-05	6,76E-05	6,61E-05	0,00011367	0,0001028	8,48E-05	0,00014521	9,78E-05	0,00036201	0,00050023	0,00038158	0,00012668	0,00014252
Sham 13	0	-1,02E-05	-1,42E-05	-4,86E-06	-7,32E-06	-1,59E-05	-1,40E-06	8,75E-06	-1,11E-05	2,80E-07	5,56E-06	-5,23E-06	8,57E-06	-7,14E-06	-7,14E-06	4,64E-06	7,80E-07	3,30E-07	-1,86E-06	1,11E-06	-8,69E-06	-4,45E-06	3,26E-06	1,65E-06	-1,99E-06	5,38E-06	-1,03E-05	0,00012541	1,35E-05	1,46E-05	8,92E-06	1,75E-05	6,95E-05	0,00011123	7,59E-06	1,50E-05	-2,76E-06	2,37E-05	3,93E-05	7,83E-05	5,96E-05	6,13E-05	9,21E-05	5,62E-05	0,00023317	0,00036562	0,00030109	6,87E-05	0,00010028
Sham 14	0	-1,24E-05	-2,11E-05	-2,23E-05	-1,88E-05	-2,27E-05	-1,67E-05	-1,65E-05	-7,82E-06	-1,36E-05	9,78E-06	-1,14E-05	-7,60E-06	-3,09E-06	-1,63E-05	-1,14E-06	-1,07E-05	4,74E-06	-7,70E-06	1,22E-05	7,37E-06	8,45E-06	1,95E-05	-1,56E-06	1,33E-05	3,53E-05	4,64E-06	0,00020335	1,87E-05	8,24E-06	1,54E-05	8,99E-06	0,00014325	0,00018631	3,32E-05	3,61E-05	3,64E-05	2,82E-05	6,14E-05	0,00018926	8,77E-05	8,54E-05	0,00015386	0,00012829	0,00034222	0,00054023	0,00042756	0,00013121	0,00016208
I/R 12	1	-4,55E-05	-3,18E-05	-3,55E-05	-3,95E-05	-3,63E-05	-2,47E-05	-4,04E-05	-4,33E-05	-4,01E-05	-3,51E-05	-5,53E-05	-4,23E-05	-3,66E-05	-2,90E-05	-4,62E-05	-5,17E-05	-3,54E-05	-5,19E-05	-7,04E-05	-6,87E-05	-5,95E-05	-2,97E-05	-8,50E-05	-6,44E-05	-6,30E-05	-4,31E-05	0,00010642	-3,50E-05	-2,54E-05	-1,91E-05	-5,13E-05	-4,58E-06	7,91E-05	-5,43E-05	-7,31E-05	-6,37E-05	-5,26E-05	-1,88E-05	5,21E-05	2,19E-05	1,86E-05	6,18E-05	3,61E-05	0,00022477	0,00026432	0,00022751	6,11E-05	0,00011386
I/R 13	1	-6,95E-06	-6,35E-06	1,98E-06	-2,59E-06	5,39E-06	-5,61E-06	-6,69E-06	-8,75E-06	-3,63E-06	-9,67E-06	1,44E-06	-7,57E-06	-5,78E-06	1,39E-06	-1,16E-05	5,43E-06	2,60E-06	-1,70E-06	-2,70E-05	-1,71E-05	-1,82E-05	-2,33E-05	-1,02E-05	-9,10E-06	-1,75E-05	-2,83E-05	3,39E-05	-1,68E-06	-2,35E-05	-3,10E-05	-2,16E-05	-6,57E-06	2,06E-05	-1,55E-05	-1,33E-05	-2,66E-05	-1,10E-05	1,04E-05	0,0001156	2,24E-05	5,92E-05	5,97E-05	3,08E-05	8,41E-05	0,00013283	0,00012064	5,75E-05	5,84E-05
I/R 14	1	-3,55E-05	-3,01E-05	-3,58E-05	-2,49E-05	-4,65E-05	-3,05E-05	-4,13E-05	-4,52E-05	-2,92E-05	-4,95E-05	-4,95E-05	-2,50E-05	-2,56E-05	-3,63E-05	-5,59E-05	-5,25E-05	-4,16E-05	-4,40E-05	-6,34E-05	-5,68E-05	-4,10E-05	-2,84E-05	-5,38E-05	-6,29E-05	-6,15E-05	-7,69E-05	7,94E-05	-5,70E-05	-4,64E-05	-5,36E-05	-7,81E-05	-1,53E-05	5,75E-05	-5,73E-05	-8,16E-05	-6,84E-05	-6,53E-05	-2,86E-05	2,23E-05	-1,25E-06	-2,54E-06	7,23E-05	-6,42E-06	0,00019625	0,00029952	0,00024924	5,30E-05	9,12E-05
I/R 15	1	-9,39E-06	-3,56E-06	-2,16E-06	5,49E-06	4,95E-06	4,55E-06	-1,54E-06	-7,57E-06	-4,17E-06	-4,17E-06	-7,39E-06	1,07E-05	4,14E-06	1,51E-05	-2,54E-06	3,35E-06	6,66E-06	-6,00E-07	1,60E-05	1,20E-05	4,41E-06	1,26E-05	6,28E-06	-1,63E-06	-1,66E-06	1,45E-05	0,00012894	1,13E-05	1,93E-05	1,69E-05	-2,89E-06	5,34E-05	9,84E-05	1,16E-05	5,06E-06	1,27E-05	1,93E-05	4,61E-05	0,00017671	4,88E-05	5,60E-05	8,34E-05	5,45E-05	0,00021371	0,00034666	0,0003126	0,00010926	0,00010952
I/R 16	1	9,93E-06	1,44E-05	7,67E-06	-5,27E-06	-7,32E-06	5,97E-06	-8,58E-06	9,31E-06	-1,24E-05	1,73E-05	1,48E-05	2,07E-05	7,77E-06	-6,80E-07	1,44E-05	1,46E-05	3,30E-05	2,42E-05	7,49E-06	-1,14E-05	9,19E-06	1,97E-05	1,26E-05	4,10E-06	1,42E-05	2,42E-05	0,00017008	3,09E-05	3,00E-05	2,28E-05	1,88E-05	7,27E-05	0,00016862	2,56E-05	3,19E-05	3,32E-05	3,36E-05	4,43E-05	0,0001065	4,77E-05	4,86E-05	7,16E-05	5,83E-05	0,00026535	0,00051965	0,00047858	0,00010426	0,0001382
I/R 17	1	2,99E-05	3,41E-05	1,76E-05	5,05E-05	4,50E-05	2,41E-05	3,68E-05	3,04E-05	4,56E-05	5,99E-05	7,12E-05	5,14E-05	5,39E-05	8,48E-05	9,75E-05	8,93E-05	7,33E-05	0,00011443	0,00010463	9,29E-05	0,00011791	0,0001471	0,00010261	0,00011347	0,00015143	0,00020024	0,00048686	0,00010063	0,00013729	0,00014739	0,00012024	0,00038943	0,00036443	0,0001429	0,00015008	0,00018261	0,00020918	0,00023794	0,0003894	0,00031353	0,00031791	0,00049133	0,00035238	0,00081838	0,00103798	0,00069265	0,00030336	0,00040134
I/R 18	1	-1,89E-06	-2,23E-05	-1,23E-05	1,81E-06	-1,85E-05	-5,10E-06	-5,44E-06	-1,91E-05	2,69E-06	-2,27E-05	-1,37E-05	-1,32E-05	-2,36E-05	-3,63E-05	-3,16E-06	-3,72E-06	-1,35E-05	-2,89E-06	-8,17E-06	-9,23E-06	-1,51E-05	5,96E-06	2,25E-06	-5,72E-06	-7,70E-07	5,22E-06	0,00016025	-1,06E-06	8,09E-06	-2,48E-06	6,94E-06	6,53E-05	0,00011258	5,96E-06	-1,32E-06	1,24E-05	6,44E-06	1,34E-05	6,90E-05	3,48E-05	4,14E-05	7,45E-05	6,53E-05	0,00020735	0,00032827	0,00023895	3,17E-05	8,09E-05
I/R 19	1	1,49E-05	-1,67E-05	-8,33E-06	1,45E-06	-4,65E-06	8,30E-06	3,16E-05	6,19E-05	4,73E-05	3,53E-05	4,11E-06	5,78E-05	3,35E-05	6,05E-05	3,23E-05	2,53E-05	8,96E-05	7,05E-05	7,33E-05	7,38E-05	3,94E-05	0,00010089	7,88E-05	0,00010229	0,00013045	0,00011745	0,00054642	9,55E-05	0,00017883	0,0001353	9,22E-05	0,00023973	0,00044449	0,0001732	0,00010614	0,00011613	0,00012814	0,00016579	0,00031462	0,00022818	0,00017203	0,00034103	0,00025554	0,00067078	0,00100564	0,00101107	0,00035893	0,00033979
I/R 11	1	6,87E-06	9,97E-06	9,62E-06	5,61E-06	-2,62E-06	-5,41E-06	-3,67E-06	3,37E-06	-9,99E-06	1,31E-06	7,03E-06	3,17E-05	4,20E-07	8,28E-06	4,75E-06	2,39E-05	-6,30E-07	2,55E-05	1,87E-05	2,22E-05	1,61E-05	2,62E-05	1,69E-05	5,07E-06	2,53E-06	-5,33E-06	0,00022923	2,56E-05	8,66E-06	4,76E-05	3,64E-05	0,00013855	0,00024809	4,64E-05	4,59E-05	4,50E-05	6,69E-05	3,84E-05	0,00015235	6,80E-05	0,00010733	0,00018787	8,09E-05	0,0003237	0,00059679	0,00052635	0,0001677	0,00017684
[truncated: 202 more columns]
